# Supplementary material for: [Cu2(HF2)(H2O)8][AlF6]·2H2O
Source: Acta Crystallogr Sect E Struct Rep Online. 2009 Mar 19;65(Pt 4):i29. doi: 10.1107/S1600536809009702 (PMC2969100; doi:10.1107/S1600536809009702)
Supplement: Supplementary file 1 [file e-65-00i29-sup1.cif]

##############################################################################
###                                                                        ###
###        Electronic paper (Acta Crystallographica Section E)             ###
###                                                                        ###
##############################################################################
#                                                                            #
# This CIF contains the data in a paper accepted for publication in Acta     #
# Crystallographica Section E. It conforms to the requirements of Notes      #
# for Authors for Section E, and has been peer reviewed under the auspices   #
# of the IUCr Commission on Journals.                                        #
#                                                                            #
# Full details of the Crystallographic Information File format               #
# are given in the paper "The Crystallographic Information File (CIF):       #
# a New Standard Archive File for Crystallography" by S. R. Hall, F. H.      #
# Allen and I. D. Brown [Acta Cryst. (1991), A47, 655-685].                  #
#                                                                            #
# The current version of the core CIF dictionary is obtainable from          #
# ftp://ftp.iucr.org/pub/cif_core.dic. The current version number is 2.4.    #
#                                                                            #
# Software is freely available for graphical display of the structure(s) in  #
# this CIF.  For information consult the CIF home page http://www.iucr.org/  #
# cif/home.html                                                              #
#                                                                            #
# This file may be used for bona fide research purposes within the           #
# scientific community so long as proper attribution is given to the journal # 
# article from which it was obtained.                                        #
#                                                                            #
##############################################################################
                                             
data_I
_audit_creation_method     SHELXL-97
_chemical_name_systematic
;
octaaqua(hydrogendifluorido)dicopper(II) hexafluoridoaluminate dihydrate
;
_chemical_name_common     ?
_chemical_formula_moiety     ?
_chemical_formula_sum     'Al1 Cu2 F8 H21 O10'
_chemical_formula_structural     '[Cu2 (H F2) (H2 O)8] [Al F6], 2(H2 O)'
_chemical_formula_iupac     '[Cu2 (H F2) (H2 O)8] [Al F6], 2H2 O'
_chemical_formula_weight     487.23
_chemical_melting_point     ?
_symmetry_cell_setting     triclinic
_symmetry_space_group_name_H-M     'P -1'
_symmetry_space_group_name_Hall     '-P 1'
loop_
    _symmetry_equiv_pos_as_xyz
    'x, y, z'
    '-x, -y, -z'
_cell_length_a     6.6119(3)
_cell_length_b     7.3410(3)
_cell_length_c     8.3174(3)
_cell_angle_alpha     107.3360(10)
_cell_angle_beta     106.7150(10)
_cell_angle_gamma     94.4540(10)
_cell_volume     363.15(3)
_cell_formula_units_Z     1
_cell_measurement_reflns_used     3443
_cell_measurement_theta_min     2.713
_cell_measurement_theta_max     29.99
_cell_measurement_temperature     293(2)
_exptl_crystal_description     plate
_exptl_crystal_colour     blue
_exptl_crystal_size_max     0.18
_exptl_crystal_size_mid     0.14
_exptl_crystal_size_min     0.06
_exptl_crystal_density_diffrn     2.228
_exptl_crystal_density_meas     ?
_exptl_crystal_density_method     'not measured'
_exptl_crystal_F_000     244
_exptl_absorpt_coefficient_mu     3.122
_exptl_absorpt_correction_type     'multi-scan'
_exptl_absorpt_process_details     '(SADABS; Bruker, 2000)'
_exptl_absorpt_correction_T_min     0.52
_exptl_absorpt_correction_T_max     0.80
_exptl_special_details
;
;
_diffrn_ambient_temperature     293(2)
_diffrn_radiation_type     MoK\a
_diffrn_radiation_wavelength     0.71073
_diffrn_radiation_source     'fine-focus sealed tube'
_diffrn_radiation_monochromator     graphite
_diffrn_measurement_device_type     'Bruker SMART CCD area-detector'
_diffrn_measurement_method     \w
_diffrn_detector_area_resol_mean     ?
_diffrn_reflns_number     3899
_diffrn_reflns_av_R_equivalents     0.0190
_diffrn_reflns_av_sigmaI/netI     0.0171
_diffrn_reflns_theta_min     2.71
_diffrn_reflns_theta_max     29.99
_diffrn_reflns_theta_full     29.99
_diffrn_measured_fraction_theta_max     0.947
_diffrn_measured_fraction_theta_full     0.947
_diffrn_reflns_limit_h_min     -9
_diffrn_reflns_limit_h_max     9
_diffrn_reflns_limit_k_min     -10
_diffrn_reflns_limit_k_max     10
_diffrn_reflns_limit_l_min     -11
_diffrn_reflns_limit_l_max     11
_diffrn_standards_number     0
_diffrn_standards_interval_count     .
_diffrn_standards_interval_time     .
_diffrn_standards_decay_%     ?
_refine_special_details
;
Refinement of <i>F</i>^2^ against ALL reflections. The weighted <i>R</i>-factor
<i>wR</i> and goodness of fit <i>S</i> are based on <i>F</i>^2^, conventional
<i>R</i>-factors <i>R</i> are based on <i>F</i>, with <i>F</i> set to zero for
negative <i>F</i>^2^. The threshold expression of <i>F</i>^2^ >
\s(<i>F</i>^2^) is used only for calculating <i>R</i>-factors(gt) <i>etc</i>.
and is not relevant to the choice of reflections for refinement.
<i>R</i>-factors based on <i>F</i>^2^ are statistically about twice as large
as those based on <i>F</i>, and <i>R</i>- factors based on ALL data will be
even larger.
;
_reflns_number_total     2013
_reflns_number_gt     1952
_reflns_threshold_expression     I>2\s(I)
_refine_ls_structure_factor_coef     Fsqd
_refine_ls_matrix_type     full
_refine_ls_R_factor_all     0.0265
_refine_ls_R_factor_gt     0.0258
_refine_ls_wR_factor_gt     0.0716
_refine_ls_wR_factor_ref     0.0722
_refine_ls_goodness_of_fit_ref     1.076
_refine_ls_restrained_S_all     1.100
_refine_ls_number_reflns     2013
_refine_ls_number_parameters     130
_refine_ls_number_restraints     10
_refine_ls_hydrogen_treatment     mixed
_refine_ls_weighting_scheme     calc
_refine_ls_weighting_details
              'w=1/[\s^2^(Fo^2^)+(0.0482P)^2^+0.1517P] where P=(Fo^2^+2Fc^2^)/3'
_atom_sites_solution_hydrogens     geom
_atom_sites_solution_primary     direct
_atom_sites_solution_secondary     difmap
_refine_ls_shift/su_max     0.001
_refine_ls_shift/su_mean     0.000
_refine_diff_density_max     0.443
_refine_diff_density_min     -0.541
_refine_ls_extinction_method     'SHELXL97 (Sheldrick, 2008)'
_refine_ls_extinction_coef     0.059(5)
_refine_ls_extinction_expression
                                  'Fc^*^=kFc[1+0.001xFc^2^\l^3^/sin(2\q)]^-1/4^'
loop_
    _atom_type_symbol
    _atom_type_description
    _atom_type_scat_dispersion_real
    _atom_type_scat_dispersion_imag
    _atom_type_scat_source
    'O' 'O' 0.0106 0.0060
                         'International Tables Vol C Tables 4.2.6.8 and 6.1.1.4'
    'H' 'H' 0.0000 0.0000
                         'International Tables Vol C Tables 4.2.6.8 and 6.1.1.4'
    'F' 'F' 0.0171 0.0103
                         'International Tables Vol C Tables 4.2.6.8 and 6.1.1.4'
    'Al' 'Al' 0.0645 0.0514
                         'International Tables Vol C Tables 4.2.6.8 and 6.1.1.4'
    'Cu' 'Cu' 0.3201 1.2651
                         'International Tables Vol C Tables 4.2.6.8 and 6.1.1.4'
_computing_data_collection     'SMART (Bruker, 2000)'
_computing_cell_refinement     'SAINT (Bruker, 2000)'
_computing_data_reduction     'SAINT (Bruker, 2000)'
_computing_structure_solution     'SHELXS97 (Sheldrick, 2008)'
_computing_structure_refinement     'SHELXL97 (Sheldrick, 2008)'
_computing_molecular_graphics     'ATOMS for Windows (Dowty, 2006)'
_computing_publication_material     'SHELXL97 (Sheldrick, 2008)'
loop_
    _atom_site_type_symbol
    _atom_site_label
    _atom_site_fract_x
    _atom_site_fract_y
    _atom_site_fract_z
    _atom_site_U_iso_or_equiv
    _atom_site_adp_type
    _atom_site_calc_flag
    _atom_site_refinement_flags
    _atom_site_occupancy
    _atom_site_disorder_assembly
    _atom_site_disorder_group
    Cu Cu 0.60564(3) 0.55637(3) 0.23399(2) 0.01836(10) Uani d . 1 . .
    Al Al 0.0000 0.0000 0.0000 0.01611(15) Uani d S 1 . .
    F F1 0.21626(18) -0.02274(17) -0.09157(16) 0.0272(2) Uani d . 1 . .
    F F2 0.19296(18) 0.12317(17) 0.21936(15) 0.0282(2) Uani d . 1 . .
    F F3 -0.02395(19) 0.23071(16) -0.03724(18) 0.0278(2) Uani d . 1 . .
    F F4 0.4323(2) 0.5863(2) 0.38450(18) 0.0354(3) Uani d . 1 . .
    O O1 0.5678(2) 0.2833(2) 0.2103(2) 0.0289(3) Uani d D 1 . .
    O O2 0.6023(3) 0.8243(2) 0.2410(2) 0.0266(3) Uani d D 1 . .
    O O3 0.7505(2) 0.5080(2) 0.0522(2) 0.0248(3) Uani d D 1 . .
    O O4 0.9127(2) 0.6621(2) 0.4883(2) 0.0278(3) Uani d D 1 . .
    O O5 0.2346(3) 0.8900(2) 0.4430(2) 0.0296(3) Uani d D 1 . .
    H H11 0.636(6) 0.198(5) 0.160(5) 0.055(3) Uiso d D 1 . .
    H H12 0.456(5) 0.233(5) 0.218(5) 0.055(3) Uiso d D 1 . .
    H H21 0.668(6) 0.881(5) 0.196(5) 0.055(3) Uiso d D 1 . .
    H H22 0.653(6) 0.910(5) 0.340(4) 0.055(3) Uiso d D 1 . .
    H H31 0.833(6) 0.586(5) 0.050(5) 0.055(3) Uiso d D 1 . .
    H H32 0.811(6) 0.421(5) 0.027(5) 0.055(3) Uiso d D 1 . .
    H H41 0.885(6) 0.716(5) 0.583(4) 0.055(3) Uiso d D 1 . .
    H H42 1.009(5) 0.644(5) 0.483(5) 0.055(3) Uiso d D 1 . .
    H H51 0.213(6) 0.925(5) 0.365(4) 0.055(3) Uiso d D 1 . .
    H H52 0.344(6) 0.796(5) 0.435(5) 0.055(3) Uiso d D 1 . .
    H H6 0.4722 0.5226 0.4629 0.026(12) Uiso d P 0.50 . .
loop_
    _atom_site_aniso_label
    _atom_site_aniso_U_11
    _atom_site_aniso_U_22
    _atom_site_aniso_U_33
    _atom_site_aniso_U_12
    _atom_site_aniso_U_13
    _atom_site_aniso_U_23
    Cu 0.02240(14) 0.01519(13) 0.02078(14) 0.00360(8) 0.01130(9) 0.00657(9)
    Al 0.0176(3) 0.0141(3) 0.0194(3) 0.0027(2) 0.0093(2) 0.0063(2)
    F1 0.0279(5) 0.0262(5) 0.0377(6) 0.0082(4) 0.0226(5) 0.0129(5)
    F2 0.0273(5) 0.0301(6) 0.0225(5) -0.0007(4) 0.0070(4) 0.0049(4)
    F3 0.0304(5) 0.0188(5) 0.0424(6) 0.0066(4) 0.0175(5) 0.0161(5)
    F4 0.0481(7) 0.0379(7) 0.0378(7) 0.0205(6) 0.0281(6) 0.0211(5)
    O1 0.0280(7) 0.0161(6) 0.0471(8) 0.0040(5) 0.0213(6) 0.0084(6)
    O2 0.0394(7) 0.0176(6) 0.0273(6) 0.0042(5) 0.0164(6) 0.0091(5)
    O3 0.0284(6) 0.0189(6) 0.0333(7) 0.0049(5) 0.0200(6) 0.0079(5)
    O4 0.0262(6) 0.0276(7) 0.0280(6) 0.0050(5) 0.0086(5) 0.0073(5)
    O5 0.0379(7) 0.0279(7) 0.0266(6) 0.0090(6) 0.0134(6) 0.0108(5)
_geom_special_details
;
All e.s.d.'s (except the e.s.d. in the dihedral angle between two l.s. planes)
are estimated using the full covariance matrix. The cell e.s.d.'s are taken
into account individually in the estimation of e.s.d.'s in distances, angles
and torsion angles; correlations between e.s.d.'s in cell parameters are only
used when they are defined by crystal symmetry. An approximate (isotropic)
treatment of cell e.s.d.'s is used for estimating e.s.d.'s involving l.s.
planes.
;
loop_
    _geom_bond_atom_site_label_1
    _geom_bond_atom_site_label_2
    _geom_bond_site_symmetry_2
    _geom_bond_distance
    _geom_bond_publ_flag
    Cu F4 . 1.9049(12) y
    Cu O1 . 1.9441(14) y
    Cu O2 . 1.9522(14) y
    Cu O3 . 1.9739(13) y
    Cu O4 . 2.3463(15) y
    Cu O3 2_665 2.7139(16) y
    Cu Cu 2_665 3.5440(4) ?
    Al F1 . 1.8001(10) y
    Al F1 2 1.8001(10) ?
    Al F2 2 1.8091(11) ?
    Al F2 . 1.8091(11) y
    Al F3 2 1.8209(11) ?
    Al F3 . 1.8209(11) y
    F4 F4 2_666 2.596(3) ?
loop_
    _geom_angle_atom_site_label_1
    _geom_angle_atom_site_label_2
    _geom_angle_atom_site_label_3
    _geom_angle_site_symmetry_1
    _geom_angle_site_symmetry_3
    _geom_angle
    _geom_angle_publ_flag
    F4 Cu O1 . . 86.72(6) ?
    F4 Cu O2 . . 90.07(6) ?
    O1 Cu O2 . . 172.31(6) ?
    F4 Cu O3 . . 172.54(6) ?
    O1 Cu O3 . . 91.01(6) ?
    O2 Cu O3 . . 91.29(6) ?
    F4 Cu O4 . . 89.18(6) ?
    O1 Cu O4 . . 97.22(6) ?
    O2 Cu O4 . . 89.72(6) ?
    O3 Cu O4 . . 98.16(6) ?
    F4 Cu O3 . 2_665 89.91(5) ?
    O1 Cu O3 . 2_665 91.35(6) ?
    O2 Cu O3 . 2_665 81.64(6) ?
    O3 Cu O3 . 2_665 83.04(5) ?
    O4 Cu O3 . 2_665 171.31(5) ?
    F1 Al F1 . 2 180.00(8) ?
    F1 Al F2 . 2 90.44(5) ?
    F1 Al F2 2 2 89.56(5) ?
    F1 Al F2 . . 89.56(5) ?
    F1 Al F2 2 . 90.44(5) ?
    F2 Al F2 2 . 180.0 ?
    F1 Al F3 . 2 89.97(5) ?
    F1 Al F3 2 2 90.03(5) ?
    F2 Al F3 2 2 90.57(6) ?
    F2 Al F3 . 2 89.43(6) ?
    F1 Al F3 . . 90.03(5) ?
    F1 Al F3 2 . 89.97(5) ?
    F2 Al F3 2 . 89.43(6) ?
    F2 Al F3 . . 90.57(6) ?
    F3 Al F3 2 . 180.00(8) ?
    Cu F4 F4 . 2_666 109.26(8) ?
    Cu F4 O1 . . 47.26(4) ?
    F4 F4 O1 2_666 . 75.78(7) ?
    Cu F4 O5 . . 120.66(7) ?
    F4 F4 O5 2_666 . 123.74(8) ?
    O1 F4 O5 . . 159.76(8) ?
    Cu F4 O2 . . 45.67(4) ?
    F4 F4 O2 2_666 . 138.16(10) ?
    O1 F4 O2 . . 92.70(6) ?
    O5 F4 O2 . . 75.99(6) ?
    H11 O1 H12 . . 113(4) ?
    Cu O2 Cu . 2_665 65.57(4) ?
    F4 O2 Cu . 2_665 93.18(5) ?
    Cu O2 H21 . . 126(3) ?
    F4 O2 H21 . . 169(3) ?
    Cu O2 H21 2_665 . 83(3) ?
    Cu O2 H22 . . 117(3) ?
    F4 O2 H22 . . 91(3) ?
    Cu O2 H22 2_665 . 176(3) ?
    H21 O2 H22 . . 92(4) ?
    Cu O3 Cu . 2_665 96.96(5) ?
    Cu O3 H31 . . 123(3) ?
    Cu O3 H31 2_665 . 107(3) ?
    Cu O3 H32 . . 125(3) ?
    Cu O3 H32 2_665 . 106(3) ?
    H31 O3 H32 . . 97(4) ?
    Cu O4 H41 . . 113(2) ?
    F4 O4 H41 . . 75(3) ?
    Cu O4 H42 . . 121(3) ?
    F4 O4 H42 . . 156(3) ?
    H41 O4 H42 . . 126(4) ?
    F4 O5 H51 . . 110(3) ?
    H51 O5 H52 . . 109(3) ?
loop_
    _geom_hbond_atom_site_label_D
    _geom_hbond_atom_site_label_H
    _geom_hbond_atom_site_label_A
    _geom_hbond_site_symmetry_A
    _geom_hbond_distance_DH
    _geom_hbond_distance_HA
    _geom_hbond_distance_DA
    _geom_hbond_angle_DHA
    O1 H11 F1 2_655 0.87(3) 1.74(3) 2.6042(17) 171(4)
    O1 H12 F2 . 0.83(3) 1.86(3) 2.6899(18) 176(4)
    O2 H21 F1 2_665 0.81(3) 1.79(3) 2.6020(18) 172(4)
    O2 H22 O5 2_676 0.83(3) 1.86(3) 2.684(2) 178(4)
    O3 H31 F3 2_665 0.77(3) 1.82(3) 2.5877(18) 178(4)
    O3 H32 F3 1_655 0.79(3) 1.89(3) 2.6700(17) 174(4)
    O4 H41 F2 2_666 0.85(3) 1.95(3) 2.7840(19) 169(4)
    O4 H42 O4 2_766 0.67(3) 2.41(4) 2.758(3) 115(4)
    O4 H42 O5 1_655 0.67(3) 2.41(4) 2.784(2) 117(4)
    O5 H51 F2 1_565 0.75(3) 2.14(3) 2.8538(19) 159(4)
    O5 H51 F3 2_565 0.75(3) 2.50(3) 3.072(2) 135(4)
    O5 H52 F4 . 1.04(3) 1.67(3) 2.6620(19) 158(3)
    F4 H6 F4 2_666 0.9031(13) 1.6945(13) 2.596(3) 175.27(5)
data_global
_journal_date_recd_electronic     2009-03-13
_journal_date_accepted     2009-03-16
_journal_name_full     'Acta Crystallographica, Section E'
_journal_year     2009
_journal_volume     65
_journal_issue      4
_journal_page_first     i29
_journal_page_last     i29
_journal_paper_category     QI
_journal_coeditor_code     BR2101
_publ_contact_author_name
;
Matthias Weil
;
_publ_contact_author_address
;
Institute for Chemical Technologies and Analytics
Division of Structural Chemistry
Vienna University of Technology
Getreidemarkt 9/164-SC
A-1060 Vienna
Austria
;
_publ_contact_author_email     mweil@mail.zserv.tuwien.ac.at
_publ_contact_author_fax     '+43 1 58801 17199'
_publ_contact_author_phone     '+43 1 58801 17122'
_publ_section_title
;
[Cu~2~(HF~2~)(H~2~O)~8~][AlF~6~].2H~2~O
;
loop_
    _publ_author_name
    _publ_author_address
    'Weil, Matthias'
;
Institute for Chemical Technologies and Analytics
Division of Structural Chemistry
Vienna University of Technology
Getreidemarkt 9/164-SC
A-1060 Vienna
Austria
;
