# Supplementary material for: [Cu2(HF2)(H2O)8][AlF6]·2H2O
Source: Acta Crystallogr Sect E Struct Rep Online. 2009 Mar 19;65(Pt 4):i29. doi: 10.1107/S1600536809009702 (PMC2969100; doi:10.1107/S1600536809009702)
Supplement: Supplementary file 2 [file e-65-00i29-Isup2.hkl]

# 
# h,k,l, Fc-squared, Fo-squared, sigma(Fo-squared) and status flag 
# 
data_I
_shelx_title ' kleinm in P-1' 
_shelx_refln_list_code          4 
_shelx_F_calc_maximum      119.35 
_exptl_crystal_F_000       244.00 
_reflns_d_resolution_high  0.7109 
 
loop_ 
 _symmetry_equiv_pos_as_xyz 
 'x, y, z' 
 '-x, -y, -z' 
 
_cell_length_a     6.6119 
_cell_length_b     7.3410 
_cell_length_c     8.3174 
_cell_angle_alpha 107.336 
_cell_angle_beta  106.715 
_cell_angle_gamma  94.454 
 
_shelx_F_squared_multiplier     1.000 
 
loop_ 
 _refln_index_h 
 _refln_index_k 
 _refln_index_l 
 _refln_F_squared_calc 
 _refln_F_squared_meas 
 _refln_F_squared_sigma 
 _refln_observed_status 
   1   0   0     1141.78     1035.34      7.07 o 
   2   0   0      145.02      131.69      3.39 o 
   3   0   0      170.75      157.41      4.75 o 
   4   0   0       86.37       84.50      1.21 o 
   5   0   0     2495.49     2644.86     11.59 o 
   6   0   0      370.45      397.41      3.16 o 
   7   0   0        6.18        8.01      1.56 o 
   8   0   0       49.69       52.35      1.38 o 
  -8   1   0        8.14        7.87      0.74 o 
  -7   1   0      120.98      120.40      2.23 o 
  -6   1   0      794.15      760.45      4.66 o 
  -5   1   0      382.63      390.10      5.52 o 
  -4   1   0     1388.82     1459.02     27.71 o 
  -3   1   0        1.45        5.32      0.31 o 
  -2   1   0      980.23     1015.49      5.74 o 
  -1   1   0     5759.41     5376.83     78.98 o 
   0   1   0     1003.38      859.91     23.22 o 
   1   1   0     2132.44     2367.77     41.27 o 
   2   1   0      588.50      598.72      6.31 o 
   3   1   0      660.51      704.99     21.71 o 
   4   1   0     1444.77     1464.52     12.31 o 
   5   1   0       23.86       24.06      1.11 o 
   6   1   0      201.51      218.87      5.27 o 
   7   1   0       27.42       26.69      0.98 o 
   8   1   0       23.81       24.27      1.46 o 
  -8   2   0       36.46       39.33      1.25 o 
  -7   2   0      164.99      160.69      4.05 o 
  -6   2   0      354.60      379.01      4.15 o 
  -5   2   0      600.85      588.14     11.74 o 
  -4   2   0      174.06      162.17      3.59 o 
  -3   2   0       28.11       29.30      0.52 o 
  -2   2   0      561.31      740.13     13.66 o 
  -1   2   0     1707.65     1817.24     19.28 o 
   0   2   0     1901.70     1839.23     23.71 o 
   1   2   0       44.92       54.38      4.02 o 
   2   2   0      728.70      779.09     23.73 o 
   3   2   0      205.83      222.32      1.91 o 
   4   2   0       10.23       12.10      1.67 o 
   5   2   0      459.21      487.56      4.48 o 
   6   2   0        1.55        2.23      1.23 o 
   7   2   0      127.74      131.33      1.99 o 
   8   2   0      109.36      113.12      2.98 o 
  -8   3   0       45.12       45.80      1.56 o 
  -7   3   0       55.38       54.41      1.27 o 
  -6   3   0      524.60      523.07      3.77 o 
  -5   3   0      362.39      341.85      9.73 o 
  -4   3   0       71.59       58.29      3.23 o 
  -3   3   0      768.45      758.05      6.87 o 
  -2   3   0      180.76      161.89      4.08 o 
  -1   3   0     2808.49     2744.66      9.29 o 
   0   3   0      568.97      513.96     19.24 o 
   1   3   0      121.85      105.44      2.13 o 
   2   3   0     1444.18     1450.74     27.79 o 
   3   3   0     1107.52     1205.40      9.13 o 
   4   3   0      379.08      367.61      5.58 o 
   5   3   0       48.62       45.81      1.05 o 
   6   3   0       17.83       17.42      2.19 o 
   7   3   0       59.68       58.39      1.42 o 
  -8   4   0       10.46        9.80      0.82 o 
  -7   4   0      456.58      447.03      5.18 o 
  -6   4   0      179.66      166.20      3.39 o 
  -5   4   0      196.33      182.23      1.57 o 
  -4   4   0     1126.52     1104.52     12.08 o 
  -3   4   0       11.60       11.53      1.51 o 
  -2   4   0     3001.85     3240.28     11.00 o 
  -1   4   0      603.36      622.84     12.54 o 
   0   4   0      208.02      226.73      9.02 o 
   1   4   0     1102.82     1164.11     24.88 o 
   2   4   0      641.15      650.94      7.59 o 
   3   4   0     1037.52     1064.80      5.55 o 
   4   4   0       67.64       60.60      1.10 o 
   5   4   0       25.69       23.94      1.22 o 
   6   4   0      139.15      135.71      1.94 o 
   7   4   0       46.18       46.96      1.99 o 
  -8   5   0      121.64      121.49      2.81 o 
  -7   5   0       93.06       87.39      3.68 o 
  -6   5   0      150.92      132.58      2.49 o 
  -5   5   0       15.27       13.22      0.58 o 
  -4   5   0       90.59       86.93      1.17 o 
  -3   5   0      741.58      713.00     19.34 o 
  -2   5   0      105.38      104.92      3.12 o 
  -1   5   0       21.05       26.77      0.62 o 
   0   5   0       80.80       78.53      1.56 o 
   1   5   0       38.52       34.70      0.70 o 
   2   5   0     1815.55     1793.55     27.44 o 
   3   5   0        2.38        2.89      0.41 o 
   4   5   0       10.46       13.28      3.14 o 
   5   5   0      155.23      154.99      2.18 o 
   6   5   0        5.56        5.05      0.99 o 
  -7   6   0       22.20       21.49      1.65 o 
  -6   6   0       84.98       82.86      2.44 o 
  -5   6   0       19.45       18.87      0.69 o 
  -4   6   0      368.61      350.81      2.47 o 
  -3   6   0      183.48      163.14      1.62 o 
  -2   6   0       34.96       38.79      1.57 o 
  -1   6   0        0.04        0.45      0.26 o 
   0   6   0       28.47       31.55      1.79 o 
   1   6   0      984.07      928.34      8.01 o 
   2   6   0      234.52      247.80      2.53 o 
   3   6   0       63.26       66.70      4.84 o 
   4   6   0        6.14        5.59      0.87 o 
  -7   7   0       23.29       22.44      1.55 o 
  -6   7   0        0.02       -0.13      0.39 o 
  -5   7   0      502.98      460.85      4.01 o 
  -4   7   0      208.27      199.23      5.70 o 
  -3   7   0      471.77      471.51      7.66 o 
  -2   7   0       72.90       71.15      1.47 o 
  -1   7   0       43.93       46.62      1.23 o 
   0   7   0      506.42      532.89      9.72 o 
   1   7   0      613.26      623.52      4.52 o 
   2   7   0      383.39      342.75      4.16 o 
   3   7   0       93.68       98.82      2.52 o 
  -6   8   0       94.92      103.63      2.01 o 
  -5   8   0       93.62       93.31      4.33 o 
  -4   8   0      840.61      859.19     21.92 o 
  -3   8   0      122.04      122.40      5.27 o 
  -2   8   0        1.20        0.72      0.49 o 
  -1   8   0      205.48      220.53      6.32 o 
   0   8   0       55.13       60.45      1.51 o 
   1   8   0      622.88      680.54     26.39 o 
   2   8   0       81.42       87.09      2.46 o 
  -4   9   0       47.53       50.48      2.84 o 
  -3   9   0       78.61       84.74      3.69 o 
  -2   9   0       29.18       26.41      2.09 o 
  -1   9   0        1.54        2.23      0.66 o 
   0   9   0      277.59      269.27      3.14 o 
   1 -10   1        0.07        0.09      0.63 o 
   2 -10   1       15.86       14.64      1.52 o 
  -2  -9   1      221.34      232.72      4.20 o 
  -1  -9   1        2.74        3.22      0.72 o 
   0  -9   1       30.56       33.43      1.32 o 
   1  -9   1       25.86       22.81      1.12 o 
   2  -9   1       30.75       27.75      1.19 o 
   3  -9   1      161.62      150.01      2.32 o 
   4  -9   1        1.28        1.06      0.58 o 
  -3  -8   1      137.81      142.85      3.23 o 
  -2  -8   1      144.75      129.94      2.78 o 
  -1  -8   1      339.27      360.88      3.46 o 
   0  -8   1      222.73      242.01      7.23 o 
   1  -8   1      139.85      135.78      2.08 o 
   2  -8   1      455.10      442.68      8.10 o 
   3  -8   1       14.41       11.02      1.08 o 
   4  -8   1      287.63      267.12      3.96 o 
   5  -8   1      101.20      104.24     14.22 o 
   6  -8   1      115.52      110.76      1.98 o 
  -4  -7   1      160.67      161.41      3.23 o 
  -3  -7   1      368.69      385.30      4.90 o 
  -2  -7   1      413.13      424.60      6.83 o 
  -1  -7   1       96.76       98.54      1.69 o 
   0  -7   1      152.03      165.47      2.11 o 
   1  -7   1      412.27      422.08     10.73 o 
   2  -7   1      472.02      460.68      7.24 o 
   3  -7   1      245.02      237.29      2.55 o 
   4  -7   1       56.11       56.27      2.17 o 
   5  -7   1      112.28      108.29      6.89 o 
   6  -7   1      193.29      190.64      3.52 o 
  -5  -6   1      149.22      149.11      2.96 o 
  -4  -6   1       37.89       40.03      1.64 o 
  -3  -6   1      212.93      222.03      3.33 o 
  -2  -6   1      118.51      118.82      2.46 o 
  -1  -6   1       36.44       37.13      1.06 o 
   0  -6   1      507.89      559.81     15.12 o 
   1  -6   1      831.74      842.38     44.74 o 
   2  -6   1        3.23        5.46      2.35 o 
   3  -6   1       14.09       16.61      0.90 o 
   4  -6   1        1.63        1.86      0.32 o 
   5  -6   1      319.20      298.20      8.01 o 
   6  -6   1      254.88      236.68     10.18 o 
   7  -6   1       44.35       44.91      1.30 o 
  -6  -5   1       30.96       29.47      1.46 o 
  -5  -5   1       23.44       24.53      0.93 o 
  -4  -5   1      520.53      503.76      3.50 o 
  -3  -5   1       46.00       45.63      0.99 o 
  -2  -5   1        9.86       10.79      0.81 o 
  -1  -5   1      636.28      613.47      9.25 o 
   0  -5   1      286.71      256.66      7.09 o 
   1  -5   1     2084.35     2053.58     18.41 o 
   2  -5   1       14.25       13.37      0.94 o 
   3  -5   1        6.83        7.48      0.45 o 
   4  -5   1      557.00      486.49      6.63 o 
   5  -5   1      314.98      284.62      2.82 o 
   6  -5   1      264.37      241.68     13.92 o 
   7  -5   1       59.01       61.38      1.41 o 
   8  -5   1        3.02        2.36      0.64 o 
  -7  -4   1        4.39        5.09      0.66 o 
  -6  -4   1      294.07      297.14      2.84 o 
  -5  -4   1      898.97      842.32      4.95 o 
  -4  -4   1        2.61        2.85      0.40 o 
  -3  -4   1      731.28      707.19     15.26 o 
  -2  -4   1      239.05      234.88      1.53 o 
  -1  -4   1     1265.74     1318.28      5.01 o 
   0  -4   1    10670.35    11116.01     68.97 o 
   1  -4   1      277.99      243.26      4.12 o 
   2  -4   1      421.64      367.03      5.95 o 
   3  -4   1       70.02       62.36      0.82 o 
   4  -4   1      282.81      253.75      6.31 o 
   5  -4   1     1486.17     1390.13      8.07 o 
   6  -4   1      165.69      161.79      5.71 o 
   7  -4   1       40.82       42.10      4.13 o 
   8  -4   1       80.11       79.11      1.71 o 
  -8  -3   1        0.04        0.44      0.58 o 
  -7  -3   1      110.33      108.19      1.86 o 
  -6  -3   1      520.17      522.97      3.80 o 
  -5  -3   1      315.44      314.49      5.63 o 
  -4  -3   1     1096.19     1152.49      8.46 o 
  -3  -3   1        1.12        4.14      0.26 o 
  -2  -3   1     1856.71     1859.26      6.54 o 
  -1  -3   1     1414.96     1540.15     27.75 o 
   0  -3   1     2777.06     2615.91     49.23 o 
   1  -3   1     3239.09     3288.46     53.42 o 
   2  -3   1       17.64       23.01      0.80 o 
   3  -3   1      695.26      667.72      7.02 o 
   4  -3   1      806.37      807.24     19.53 o 
   5  -3   1       11.22       12.12      1.83 o 
   6  -3   1      372.14      366.06      3.08 o 
   7  -3   1       59.72       59.83      1.35 o 
   8  -3   1       44.73       48.75      1.37 o 
  -8  -2   1        8.51        8.51      0.79 o 
  -7  -2   1       82.07       87.97      1.62 o 
  -6  -2   1      382.88      381.54      3.08 o 
  -5  -2   1      597.55      587.52      9.66 o 
  -4  -2   1       79.48       75.81      3.24 o 
  -3  -2   1       50.50       64.79      2.87 o 
  -2  -2   1      520.62      713.73      5.96 o 
  -1  -2   1     1498.62     1537.22     28.74 o 
   0  -2   1     3255.79     3085.71     55.74 o 
   1  -2   1      766.89      810.74     30.23 o 
   2  -2   1      322.36      327.06      2.87 o 
   3  -2   1        9.48       16.20      1.96 o 
   4  -2   1       62.52       65.19      1.14 o 
   5  -2   1      312.40      346.99      6.36 o 
   6  -2   1       40.03       39.64      1.20 o 
   7  -2   1      181.65      180.84      2.23 o 
   8  -2   1       56.45       59.52      1.49 o 
  -8  -1   1        5.77        6.11      0.84 o 
  -7  -1   1       86.03       92.84      1.64 o 
  -6  -1   1      788.45      829.61      6.50 o 
  -5  -1   1       15.60       15.74      1.14 o 
  -4  -1   1      172.77      170.72      1.61 o 
  -3  -1   1      399.70      433.46      8.84 o 
  -2  -1   1       47.94       52.28      6.63 o 
  -1  -1   1     3990.50     3803.49    145.54 o 
   0  -1   1       11.46       11.39      0.28 o 
   2  -1   1      881.27      845.94      5.25 o 
   3  -1   1     2506.75     2617.72     15.80 o 
   4  -1   1      266.37      273.43      6.03 o 
   5  -1   1        0.26        0.37      0.31 o 
   6  -1   1        6.06        7.63      0.63 o 
   7  -1   1      128.09      128.04      1.90 o 
   8  -1   1      170.52      170.59      3.68 o 
  -9   0   1       17.50       19.64      1.57 o 
  -8   0   1       25.77       28.95      1.11 o 
  -7   0   1      613.22      629.57      4.50 o 
  -6   0   1       40.44       40.06      1.02 o 
  -5   0   1      485.49      512.63      4.61 o 
  -4   0   1     1264.07     1451.09      7.57 o 
  -3   0   1     1084.63     1032.35     35.25 o 
  -2   0   1     4733.23     4781.98     21.21 o 
  -1   0   1      333.69      329.94      5.52 o 
   0   0   1      684.06      689.68      4.99 o 
   1   0   1     2948.82     2893.43     48.00 o 
   2   0   1     4080.38     4381.32     34.88 o 
   3   0   1     3083.94     3144.78     39.01 o 
   4   0   1       10.99       12.44      1.08 o 
   5   0   1      200.18      207.28      2.01 o 
   6   0   1      338.81      352.39      2.98 o 
   7   0   1      160.39      162.53      3.59 o 
   8   0   1      151.14      159.64      3.52 o 
  -9   1   1        6.20        5.62      1.01 o 
  -8   1   1      175.52      172.78      2.66 o 
  -7   1   1      185.83      188.92      2.24 o 
  -6   1   1      211.39      203.86      4.20 o 
  -5   1   1       44.64       50.57      2.40 o 
  -4   1   1     1365.92     1359.54     40.65 o 
  -3   1   1      971.59      956.74     13.43 o 
  -2   1   1       37.18       32.37      1.83 o 
  -1   1   1     1379.09     1503.32      5.32 o 
   0   1   1     1085.17     1088.17      4.11 o 
   1   1   1     1213.34     1262.39     24.91 o 
   2   1   1     4838.32     4856.91     19.78 o 
   3   1   1       60.65       68.63      3.36 o 
   4   1   1      191.77      190.97     11.25 o 
   5   1   1      284.43      298.41      6.00 o 
   6   1   1      110.49      115.09      1.65 o 
   7   1   1      180.99      181.52      3.51 o 
   8   1   1       10.82       11.85      1.42 o 
  -9   2   1       47.93       47.63      1.95 o 
  -8   2   1       40.18       42.46      1.27 o 
  -7   2   1       80.34       83.55      1.95 o 
  -6   2   1      137.02      144.01      2.31 o 
  -5   2   1       97.67       85.95      2.25 o 
  -4   2   1     1052.14     1059.67      4.79 o 
  -3   2   1      241.83      215.97      3.84 o 
  -2   2   1       92.40       99.24      2.27 o 
  -1   2   1      126.47      117.07      1.79 o 
   0   2   1      246.23      246.12      2.20 o 
   1   2   1     1156.25     1079.18      5.66 o 
   2   2   1     1722.60     1768.69     29.07 o 
   3   2   1      162.96      154.17      1.50 o 
   4   2   1       78.63       84.88      1.27 o 
   5   2   1      206.39      211.54      5.64 o 
   6   2   1      173.48      182.34      2.18 o 
   7   2   1       42.28       43.78      1.88 o 
  -8   3   1      255.97      252.49      3.64 o 
  -7   3   1       13.98       13.75      0.78 o 
  -6   3   1        2.20        2.30      0.42 o 
  -5   3   1     1132.61     1048.88     29.29 o 
  -4   3   1      438.96      402.72      7.53 o 
  -3   3   1     1947.96     1726.94     28.26 o 
  -2   3   1      385.98      410.82      5.43 o 
  -1   3   1      794.95      745.47      3.69 o 
   0   3   1     1357.80     1336.66     16.94 o 
   1   3   1     3306.97     3178.89     47.04 o 
   2   3   1     1863.25     2042.83     17.09 o 
   3   3   1       92.56       91.96      1.39 o 
   4   3   1       70.96       74.19      2.14 o 
   5   3   1      317.96      326.24      2.82 o 
   6   3   1      122.93      125.04      2.82 o 
   7   3   1      143.50      138.46      3.21 o 
  -8   4   1        2.59        2.77      0.98 o 
  -7   4   1       10.68        9.43      0.71 o 
  -6   4   1      108.67      103.03      1.54 o 
  -5   4   1      647.53      586.96     23.42 o 
  -4   4   1     4177.95     4029.10     53.86 o 
  -3   4   1      137.22      126.57      2.63 o 
  -2   4   1       29.42       40.44      0.72 o 
  -1   4   1      624.76      594.82      2.80 o 
   0   4   1      195.86      199.93      6.56 o 
   1   4   1     5130.40     5070.97     19.19 o 
   2   4   1      135.24      121.41      1.14 o 
   3   4   1        5.28        8.58      0.67 o 
   4   4   1      312.20      324.95      2.81 o 
   5   4   1       90.19       91.94      2.35 o 
   6   4   1      133.63      132.73      2.96 o 
  -8   5   1       59.52       63.56      1.99 o 
  -7   5   1        0.70        0.82      0.43 o 
  -6   5   1      193.58      180.80      3.40 o 
  -5   5   1      822.41      800.04      4.03 o 
  -4   5   1       44.87       46.14      3.77 o 
  -3   5   1      712.72      712.96      8.92 o 
  -2   5   1       34.56       40.29      0.77 o 
  -1   5   1      109.16      112.79      2.91 o 
   0   5   1     1255.75     1262.48      5.18 o 
   1   5   1       38.13       38.76      0.73 o 
   2   5   1      105.28      107.65      1.79 o 
   3   5   1       38.95       42.96      1.64 o 
   4   5   1      140.88      134.57      2.66 o 
   5   5   1      200.27      193.23      3.44 o 
   6   5   1       16.22       18.88      1.53 o 
  -7   6   1        1.30        1.55      0.57 o 
  -6   6   1       40.82       38.04      0.90 o 
  -5   6   1      177.27      180.56      3.00 o 
  -4   6   1      483.79      473.01      4.25 o 
  -3   6   1        4.03        4.26      0.40 o 
  -2   6   1      333.21      327.30      3.14 o 
  -1   6   1       17.59       21.78      0.68 o 
   0   6   1       46.56       55.95      2.51 o 
   1   6   1      270.23      286.33      2.15 o 
   2   6   1       14.75       14.92      0.66 o 
   3   6   1      239.20      242.48      3.55 o 
   4   6   1      250.78      245.24      3.72 o 
  -7   7   1       91.68       87.82      1.81 o 
  -6   7   1      102.22       99.42      1.48 o 
  -5   7   1      137.96      134.12      1.66 o 
  -4   7   1       21.30       22.56      0.78 o 
  -3   7   1       55.81       52.74      1.03 o 
  -2   7   1      417.65      419.30      8.60 o 
  -1   7   1      445.17      462.05      8.70 o 
   0   7   1      276.55      283.53      8.89 o 
   1   7   1       10.40       11.35      0.85 o 
  -6   8   1      169.61      173.12      2.55 o 
  -5   8   1       22.70       22.68      1.14 o 
  -4   8   1        9.95       10.35      0.89 o 
  -3   8   1      543.91      569.08      8.05 o 
  -2   8   1      128.33      117.13      1.99 o 
  -1   8   1      327.47      319.22      7.85 o 
   0   8   1        1.68        1.36      0.57 o 
   1   8   1        0.26        1.16      0.90 o 
  -4   9   1       30.95       33.53      1.88 o 
  -3   9   1       24.79       25.77      1.24 o 
  -2   9   1      281.51      294.56     12.88 o 
  -1   9   1        3.60        2.68      1.07 o 
   0   9   1        1.52        3.14      1.23 o 
   0 -10   2      194.48      193.24      2.95 o 
   1 -10   2      114.39      118.39      2.21 o 
   2 -10   2        6.89        4.92      1.16 o 
  -3  -9   2        9.07        8.83      1.25 o 
  -2  -9   2       38.36       39.20      1.90 o 
  -1  -9   2      200.70      213.66      4.29 o 
   0  -9   2       32.46       36.78      1.32 o 
   1  -9   2      291.97      281.21     17.16 o 
   2  -9   2        6.67        6.20      0.71 o 
   3  -9   2        0.06        0.10      0.49 o 
   4  -9   2      139.54      137.46      2.23 o 
   5  -9   2       60.14       68.12      2.57 o 
  -4  -8   2       11.64       11.75      1.41 o 
  -3  -8   2      148.96      162.07      3.36 o 
  -2  -8   2      120.79      108.85      2.41 o 
  -1  -8   2      212.93      220.69      6.73 o 
   0  -8   2     1094.04     1141.38      6.85 o 
   1  -8   2      126.29      128.55      2.02 o 
   2  -8   2       57.99       59.61      1.53 o 
   3  -8   2       94.55       91.80      2.59 o 
   4  -8   2       46.69       46.15      1.78 o 
   5  -8   2      478.11      444.28     26.55 o 
   6  -8   2       42.14       43.93      2.04 o 
  -5  -7   2      204.00      202.71      3.64 o 
  -4  -7   2      113.18      115.26      2.66 o 
  -3  -7   2       11.23       10.20      1.21 o 
  -2  -7   2      229.36      242.81      5.39 o 
  -1  -7   2      505.41      502.59     13.32 o 
   0  -7   2      811.46      802.57     11.38 o 
   1  -7   2      452.98      464.74     15.96 o 
   2  -7   2      127.50      120.35      2.39 o 
   3  -7   2       63.32       57.17      1.28 o 
   4  -7   2      333.59      303.06      8.22 o 
   5  -7   2       23.08       20.10      1.87 o 
   6  -7   2       93.54       87.26      2.25 o 
  -6  -6   2      221.23      210.97      3.66 o 
  -5  -6   2      154.45      150.22      2.91 o 
  -4  -6   2        1.29        4.52      0.73 o 
  -3  -6   2        6.86        6.72      0.78 o 
  -2  -6   2       84.09       98.46      1.57 o 
  -1  -6   2      494.06      513.43      8.38 o 
   0  -6   2      462.14      467.52      3.47 o 
   1  -6   2       72.27       75.98      2.65 o 
   2  -6   2       44.00       52.01      2.53 o 
   3  -6   2       60.55       59.90      1.63 o 
   4  -6   2      144.22      133.66      1.41 o 
   5  -6   2       11.34       11.79      2.14 o 
   6  -6   2       19.67       20.68      1.59 o 
   7  -6   2       63.56       61.43      2.95 o 
  -7  -5   2       52.80       47.85      1.89 o 
  -6  -5   2      310.11      270.27      3.84 o 
  -5  -5   2        7.20        7.74      0.87 o 
  -4  -5   2      201.93      206.92      3.20 o 
  -3  -5   2      303.11      295.21      3.60 o 
  -2  -5   2       81.56       86.96      1.32 o 
  -1  -5   2      567.97      604.43      5.41 o 
   0  -5   2        7.36       10.81      0.79 o 
   1  -5   2        1.84        1.80      0.25 o 
   2  -5   2      650.54      616.30      3.65 o 
   3  -5   2      637.75      604.77      6.16 o 
   4  -5   2       61.38       67.44      2.65 o 
   5  -5   2        3.26        2.85      0.36 o 
   6  -5   2        0.35        0.62      0.56 o 
   7  -5   2      204.42      204.73      2.53 o 
  -7  -4   2      208.16      185.54      3.34 o 
  -6  -4   2       53.03       50.16      1.19 o 
  -5  -4   2      227.92      219.00      7.09 o 
  -4  -4   2      915.03      881.42     15.20 o 
  -3  -4   2      849.86      804.48      6.45 o 
  -2  -4   2      819.39      850.63     13.98 o 
  -1  -4   2      205.22      202.24      2.24 o 
   0  -4   2      799.93      825.18     30.10 o 
   1  -4   2     3471.92     3338.24     61.65 o 
   2  -4   2     1530.10     1361.56     36.51 o 
   3  -4   2     1954.52     1939.06     12.45 o 
   4  -4   2        0.81        3.15      0.83 o 
   5  -4   2      134.50      139.37      4.08 o 
   6  -4   2      365.75      359.74      3.14 o 
   7  -4   2      148.08      154.03      2.20 o 
   8  -4   2      102.86      110.57      2.67 o 
  -8  -3   2       85.13       85.50      4.69 o 
  -7  -3   2      303.19      317.76      3.04 o 
  -6  -3   2       91.14       91.46      2.52 o 
  -5  -3   2      265.03      270.69      2.35 o 
  -4  -3   2      687.58      688.64     16.42 o 
  -3  -3   2      729.95      716.90      6.93 o 
  -2  -3   2      959.77      977.99     16.25 o 
  -1  -3   2     1773.64     1723.17     12.32 o 
   0  -3   2     3630.57     3609.63     84.46 o 
   1  -3   2     1062.55     1044.17      9.35 o 
   2  -3   2     2564.79     2414.85     10.28 o 
   3  -3   2      343.64      330.58      4.81 o 
   4  -3   2      113.37      111.46      1.86 o 
   5  -3   2      388.81      388.44      2.98 o 
   6  -3   2      103.11      108.27      1.93 o 
   7  -3   2      177.72      188.66      2.40 o 
   8  -3   2       18.45       21.24      1.06 o 
  -8  -2   2       61.45       69.06      2.13 o 
  -7  -2   2      126.82      125.74      4.27 o 
  -6  -2   2       17.23       17.09      1.61 o 
  -5  -2   2        8.41        9.31      0.57 o 
  -4  -2   2     1454.53     1503.93     17.76 o 
  -3  -2   2      899.97      846.70      4.81 o 
  -2  -2   2       36.40       42.71      0.48 o 
  -1  -2   2       55.94       58.60      0.70 o 
   0  -2   2        5.19        3.38      1.34 o 
   1  -2   2      527.15      481.93     11.69 o 
   2  -2   2     4329.54     4831.03     42.89 o 
   3  -2   2        5.26       10.69      0.44 o 
   4  -2   2      317.85      334.28      6.07 o 
   5  -2   2       18.52       23.35      0.85 o 
   6  -2   2      227.53      232.74      4.84 o 
   7  -2   2       82.77       89.72      1.67 o 
   8  -2   2       35.52       39.16      2.01 o 
  -8  -1   2      300.13      316.67      9.68 o 
  -7  -1   2        0.77        0.91      0.48 o 
  -6  -1   2        7.87        8.69      0.64 o 
  -5  -1   2      931.44      932.60     12.87 o 
  -4  -1   2      901.55      917.62      6.11 o 
  -3  -1   2     1460.57     1359.28      5.88 o 
  -2  -1   2      578.31      575.58      6.48 o 
  -1  -1   2      198.48      195.62      5.04 o 
   0  -1   2     2770.27     2754.53     29.36 o 
   1  -1   2     4391.58     4246.67     24.21 o 
   2  -1   2     2121.61     2127.57     31.00 o 
   3  -1   2       33.70       33.69      0.56 o 
   4  -1   2        1.17        4.08      0.82 o 
   5  -1   2      639.50      659.23     29.43 o 
   6  -1   2      270.96      270.37      2.66 o 
   7  -1   2       53.89       54.12      2.03 o 
   8  -1   2        3.29        2.66      1.01 o 
  -9   0   2      182.61      195.46      2.75 o 
  -8   0   2        2.41        3.22      0.65 o 
  -7   0   2       44.28       44.67      1.93 o 
  -6   0   2      152.91      159.25      1.87 o 
  -5   0   2     1666.18     1738.11     59.85 o 
  -4   0   2     6316.88     6686.97     95.67 o 
  -3   0   2        1.88        4.37      0.75 o 
  -2   0   2      265.05      274.19      6.48 o 
  -1   0   2     2655.42     2751.44     54.14 o 
   0   0   2      472.39      432.42      4.44 o 
   1   0   2    14243.85    12650.16    234.19 o 
   2   0   2      512.77      493.02      5.27 o 
   3   0   2        8.08       12.30      2.06 o 
   4   0   2      714.97      776.07     21.67 o 
   5   0   2      203.32      212.01      3.97 o 
   6   0   2      158.34      155.79      3.09 o 
   7   0   2       24.62       26.97      1.65 o 
  -9   1   2       64.70       73.70      1.73 o 
  -8   1   2      124.04      134.68      2.05 o 
  -7   1   2       37.53       42.85      1.12 o 
  -6   1   2      454.48      457.93      4.60 o 
  -5   1   2     1157.83     1135.63      5.74 o 
  -4   1   2      191.64      170.41      1.23 o 
  -3   1   2     3147.91     3413.28     33.21 o 
  -2   1   2      634.58      628.96     11.72 o 
  -1   1   2     1384.32     1444.87     11.55 o 
   0   1   2      361.52      359.84      7.01 o 
   1   1   2       16.31       22.05      0.78 o 
   2   1   2      541.14      569.26     28.98 o 
   3   1   2      297.73      291.09      9.75 o 
   4   1   2      298.46      290.39     16.74 o 
   5   1   2      357.96      346.39      2.75 o 
   6   1   2       42.24       35.47      1.66 o 
   7   1   2       12.26       12.63      1.38 o 
  -9   2   2      116.17      116.46      2.81 o 
  -8   2   2        9.70        8.21      0.73 o 
  -7   2   2        7.07        6.65      1.79 o 
  -6   2   2       17.17       19.71      1.33 o 
  -5   2   2      877.87      857.57      3.83 o 
  -4   2   2      949.94      928.17     18.70 o 
  -3   2   2      102.11      116.80      1.70 o 
  -2   2   2      780.81      889.49     12.69 o 
  -1   2   2     1189.71     1443.86     15.17 o 
   0   2   2      278.84      274.58      2.12 o 
   1   2   2     1021.91     1017.74      9.58 o 
   2   2   2      836.29      852.24      7.79 o 
   3   2   2      517.63      484.87      7.10 o 
   4   2   2      308.61      311.90      5.42 o 
   5   2   2        4.63        6.57      0.86 o 
   6   2   2       46.55       42.28      1.76 o 
   7   2   2       55.71       55.96      2.27 o 
  -8   3   2        2.92        3.20      0.60 o 
  -7   3   2       95.86       96.77      1.60 o 
  -6   3   2      274.30      260.74      2.61 o 
  -5   3   2      309.34      321.62      2.45 o 
  -4   3   2        3.84        5.08      1.03 o 
  -3   3   2       13.01       13.68      0.50 o 
  -2   3   2     1670.54     1727.44     29.44 o 
  -1   3   2     1741.25     1803.73      6.40 o 
   0   3   2      480.86      490.70      4.39 o 
   1   3   2      349.59      326.84      6.98 o 
   2   3   2       41.58       42.74      0.81 o 
   3   3   2      540.18      540.05      8.49 o 
   4   3   2     1088.40     1044.97      8.60 o 
   5   3   2       82.00       75.01      2.12 o 
  -8   4   2      185.12      181.76      4.68 o 
  -7   4   2       77.73       68.94      1.72 o 
  -6   4   2      546.79      507.49      3.69 o 
  -5   4   2        2.83        3.48      0.38 o 
  -4   4   2       60.76       66.44      1.85 o 
  -3   4   2     2844.64     2886.54     28.12 o 
  -2   4   2     1199.82     1156.43     13.84 o 
  -1   4   2     1039.12     1077.95     14.69 o 
   0   4   2        0.78        3.29      0.47 o 
   1   4   2        2.03        4.89      0.58 o 
   2   4   2      841.64      858.01     16.18 o 
   3   4   2      801.95      809.82      7.13 o 
   4   4   2      225.67      215.63      3.48 o 
   5   4   2        6.89        8.31      1.07 o 
   6   4   2        1.59        0.71      0.94 o 
  -8   5   2       48.25       47.30      1.34 o 
  -7   5   2      239.65      223.85      2.69 o 
  -6   5   2       10.24       13.25      0.86 o 
  -5   5   2       93.85       82.46      2.09 o 
  -4   5   2      185.10      187.86      1.69 o 
  -3   5   2      554.29      571.78      3.10 o 
  -2   5   2      973.99      979.08     12.01 o 
  -1   5   2        2.69        2.09      0.30 o 
   0   5   2       25.44       26.23      0.67 o 
   1   5   2      486.93      488.92      9.28 o 
   2   5   2       47.26       50.40      1.76 o 
   3   5   2      462.59      448.13      5.12 o 
   4   5   2        0.95        0.38      0.67 o 
   5   5   2        2.54        2.59      0.86 o 
  -7   6   2       70.35       71.53      1.54 o 
  -6   6   2       18.99       19.09      0.77 o 
  -5   6   2        0.30        0.57      0.36 o 
  -4   6   2      141.58      146.18      2.13 o 
  -3   6   2      495.70      506.45      3.65 o 
  -2   6   2      177.84      180.96      3.62 o 
  -1   6   2      152.23      153.10      4.18 o 
   0   6   2      191.58      183.61      4.83 o 
   1   6   2       97.19       97.80      1.59 o 
   2   6   2      268.51      260.66      3.71 o 
   3   6   2       67.80       69.91      2.02 o 
   4   6   2       29.10       31.01      1.72 o 
  -7   7   2       93.60       86.10      2.50 o 
  -6   7   2        3.88        4.31      0.56 o 
  -5   7   2       34.45       38.23      1.04 o 
  -4   7   2      444.66      465.41     10.69 o 
  -3   7   2      435.93      448.33     12.56 o 
  -2   7   2      362.16      392.21      7.24 o 
  -1   7   2        5.11        4.43      0.48 o 
   0   7   2      207.21      195.01      3.50 o 
   1   7   2      176.96      182.56      8.21 o 
   2   7   2      256.57      256.49      3.90 o 
  -5   8   2      123.91      127.54      5.24 o 
  -4   8   2      129.08      137.95      3.73 o 
  -3   8   2      445.82      463.22     13.91 o 
  -2   8   2       14.76       17.48      1.05 o 
  -1   8   2       26.57       24.83      1.74 o 
   0   8   2      200.11      179.64      3.78 o 
  -2   9   2       33.33       38.24      2.19 o 
  -1   9   2       85.39       80.70      2.86 o 
  -1 -10   3       64.50       65.34      2.49 o 
   0 -10   3       66.60       68.42      1.79 o 
   1 -10   3        0.01       -0.58      0.58 o 
  -3  -9   3       70.32       61.17      2.13 o 
  -2  -9   3       12.71       13.22      1.40 o 
  -1  -9   3      145.76      146.08      2.32 o 
   0  -9   3        5.44        4.92      0.70 o 
   1  -9   3       14.58       15.59      1.50 o 
   2  -9   3      211.83      201.66      3.57 o 
   3  -9   3       37.11       32.53      1.68 o 
   4  -9   3       52.31       48.36      3.47 o 
  -5  -8   3       14.16       13.16      1.46 o 
  -4  -8   3      222.93      225.49      3.95 o 
  -3  -8   3      105.95      108.57      2.66 o 
  -2  -8   3      298.27      308.57      3.16 o 
  -1  -8   3       42.65       44.41      2.05 o 
   0  -8   3      105.38      109.35      2.93 o 
   1  -8   3      754.30      773.74      5.34 o 
   2  -8   3      220.61      214.62      5.21 o 
   3  -8   3      590.40      570.67     26.27 o 
   4  -8   3        1.66        2.14      0.57 o 
   5  -8   3        8.52        7.21      0.94 o 
  -6  -7   3        6.34        6.97      1.07 o 
  -5  -7   3      107.24      109.97      2.70 o 
  -4  -7   3      110.06      101.83      2.50 o 
  -3  -7   3      567.90      592.18      6.26 o 
  -2  -7   3      350.03      375.12     27.64 o 
  -1  -7   3      100.81       94.70      9.65 o 
   0  -7   3      472.00      482.89      3.78 o 
   1  -7   3      301.16      286.30      2.75 o 
   2  -7   3      821.92      801.55     34.70 o 
   3  -7   3      247.17      241.84      2.57 o 
   4  -7   3       16.17       15.30      0.81 o 
   5  -7   3      117.30      103.84      6.02 o 
   6  -7   3       35.99       35.07      1.51 o 
  -6  -6   3       10.25       10.47      1.08 o 
  -5  -6   3        4.52        4.64      0.85 o 
  -3  -6   3      298.38      298.33      3.92 o 
  -2  -6   3       14.56       14.58      0.81 o 
  -1  -6   3       68.29       63.91      1.27 o 
   0  -6   3       44.69       40.50      3.78 o 
   1  -6   3      914.12      871.56     18.18 o 
   2  -6   3      840.63      800.20      4.93 o 
   3  -6   3        3.05        2.25      0.44 o 
   4  -6   3       87.76       84.28      1.42 o 
   5  -6   3        2.51        2.69      0.45 o 
   7  -6   3       40.99       43.67      1.79 o 
  -7  -5   3       14.55       15.36      1.35 o 
  -6  -5   3        6.06        4.97      0.86 o 
  -5  -5   3      405.89      356.35      4.24 o 
  -4  -5   3      169.51      156.23      2.61 o 
  -3  -5   3      434.26      418.36     14.09 o 
  -2  -5   3      180.56      176.64      1.85 o 
  -1  -5   3        3.37        5.64      1.61 o 
   0  -5   3     1855.88     1797.60     13.15 o 
   1  -5   3      199.04      163.07      2.99 o 
   2  -5   3      679.18      645.89     10.90 o 
   3  -5   3       93.67       86.14      1.47 o 
   4  -5   3       30.65       29.34      1.79 o 
   5  -5   3      407.66      388.18      4.88 o 
   6  -5   3       95.40       90.46      4.64 o 
   7  -5   3       11.69       12.71      0.97 o 
  -8  -4   3        6.98        8.32      1.15 o 
  -7  -4   3       24.19       26.18      1.41 o 
  -6  -4   3      206.34      184.14      3.03 o 
  -5  -4   3      483.91      487.04      3.32 o 
  -4  -4   3     2549.96     2467.37     12.20 o 
  -3  -4   3        1.30        5.43      3.21 o 
  -2  -4   3      122.52      119.61      2.07 o 
  -1  -4   3     1705.08     1698.95      7.76 o 
   0  -4   3      201.77      196.33      9.81 o 
   1  -4   3     5153.18     5050.92     51.74 o 
   2  -4   3      522.04      526.56     11.27 o 
   3  -4   3       61.38       65.77      0.88 o 
   4  -4   3      547.52      547.44     12.61 o 
   5  -4   3       38.34       42.13      1.81 o 
   6  -4   3      238.82      239.38      8.67 o 
   7  -4   3       17.91       18.56      1.03 o 
  -8  -3   3       45.75       45.66      1.50 o 
  -7  -3   3      103.26      104.14      5.88 o 
  -6  -3   3      156.04      146.14      6.86 o 
  -5  -3   3      950.80      973.91     17.15 o 
  -4  -3   3      669.91      622.04      5.85 o 
  -3  -3   3      511.12      539.32      8.55 o 
  -2  -3   3      617.88      626.39      2.63 o 
  -1  -3   3     1056.37     1038.37     14.29 o 
   0  -3   3      746.75      762.99     42.40 o 
   1  -3   3      273.42      216.84      4.58 o 
   2  -3   3      217.89      252.01      7.77 o 
   3  -3   3      658.81      668.24      3.09 o 
   4  -3   3      105.74      109.53      1.74 o 
   5  -3   3      553.30      583.85      3.91 o 
   6  -3   3       37.41       40.98      1.19 o 
   7  -3   3        0.38       -0.50      0.82 o 
  -8  -2   3        8.14        8.19      1.41 o 
  -7  -2   3        8.25        9.84      0.70 o 
  -6  -2   3       67.06       67.91      4.17 o 
  -5  -2   3     1095.42     1081.70      5.55 o 
  -4  -2   3       94.76       90.65      2.01 o 
  -3  -2   3       96.29      100.35      1.79 o 
  -2  -2   3       65.23       71.03      1.55 o 
   0  -2   3      170.17      183.24      4.19 o 
   1  -2   3      207.25      202.67      2.53 o 
   2  -2   3     1040.67     1093.75     23.02 o 
   3  -2   3      308.31      314.97      4.84 o 
   4  -2   3      370.37      398.26      3.07 o 
   5  -2   3       28.92       30.44      0.93 o 
   6  -2   3        0.12        1.31      0.72 o 
   7  -2   3       45.60       52.25      2.15 o 
  -9  -1   3        0.42        1.08      1.07 o 
  -8  -1   3       11.41       11.07      0.86 o 
  -7  -1   3      154.99      163.66      5.38 o 
  -6  -1   3      188.91      185.14      1.96 o 
  -5  -1   3      287.38      309.08      6.69 o 
  -4  -1   3       23.26       25.08      0.51 o 
  -3  -1   3       26.27       39.23      0.66 o 
  -2  -1   3     5100.76     5107.73    119.33 o 
  -1  -1   3      953.80     1032.25     12.33 o 
   0  -1   3       29.08       39.69      1.25 o 
   1  -1   3       31.04       25.10      0.42 o 
   2  -1   3      197.04      188.74      4.06 o 
   3  -1   3     1540.99     1575.66     23.29 o 
   4  -1   3     1438.09     1450.47     30.87 o 
   5  -1   3       14.97       16.43      0.77 o 
   6  -1   3       28.85       28.67      1.54 o 
   7  -1   3       11.69       13.04      1.40 o 
  -9   0   3        4.14        4.80      1.16 o 
  -8   0   3      415.76      447.57      6.38 o 
  -7   0   3       77.54       79.63      1.43 o 
  -6   0   3      584.69      623.58      6.46 o 
  -5   0   3        1.02        3.15      1.43 o 
  -4   0   3       77.01      101.02      1.63 o 
  -3   0   3     7242.36     7673.13     80.70 o 
  -2   0   3     3788.52     3935.47     12.79 o 
  -1   0   3     1579.63     1517.69      5.37 o 
   0   0   3      257.30      276.23      3.40 o 
   1   0   3        0.99        0.87      0.19 o 
   2   0   3     3893.35     4137.97     50.15 o 
   3   0   3     1103.12     1064.50     16.04 o 
   4   0   3      610.28      605.79      5.89 o 
   5   0   3        0.03       -0.56      0.56 o 
   6   0   3        0.88        1.42      0.71 o 
   7   0   3      197.11      197.34      3.90 o 
  -9   1   3      134.95      146.92      3.25 o 
  -8   1   3       89.97       93.24      1.67 o 
  -7   1   3      256.03      270.41      3.92 o 
  -6   1   3      232.71      234.39      4.43 o 
  -5   1   3       40.08       47.00      0.75 o 
  -4   1   3     1238.31     1214.99      7.28 o 
  -3   1   3     1609.04     1667.58     17.77 o 
  -2   1   3     2603.51     2675.27     19.53 o 
  -1   1   3      113.79       99.99      0.72 o 
   0   1   3      224.01      235.04      3.19 o 
   1   1   3     2439.77     2474.58     15.20 o 
   2   1   3       10.99        9.72      0.38 o 
   3   1   3     1259.12     1221.82     39.60 o 
   4   1   3       33.04       30.52      1.43 o 
   5   1   3        2.93        2.83      0.70 o 
   6   1   3      232.91      219.79      3.83 o 
   7   1   3       12.24       13.97      1.49 o 
  -9   2   3       32.48       32.69      1.24 o 
  -8   2   3      177.53      182.74      2.37 o 
  -7   2   3      248.14      246.36      6.44 o 
  -6   2   3       10.45       12.21      0.69 o 
  -5   2   3       17.09       18.99      0.59 o 
  -4   2   3       21.01       15.30      0.50 o 
  -3   2   3     1833.33     1816.84     16.09 o 
  -2   2   3     1639.84     1515.49     10.58 o 
  -1   2   3       30.15       24.87      0.47 o 
   0   2   3      719.75      730.66     10.39 o 
   1   2   3       39.95       31.06      0.53 o 
   2   2   3      395.66      401.85     10.76 o 
   3   2   3      480.81      466.20     11.49 o 
   4   2   3        2.85        4.18      0.77 o 
   5   2   3      157.73      145.64      3.02 o 
   6   2   3       27.68       29.25      1.70 o 
  -8   3   3       71.82       77.30      2.16 o 
  -7   3   3      225.00      222.93      3.50 o 
  -6   3   3        7.55        7.90      0.61 o 
  -5   3   3       12.46       14.66      1.25 o 
  -4   3   3     1517.45     1533.61     17.32 o 
  -3   3   3     1802.95     1842.02     12.34 o 
  -2   3   3      342.84      297.06      2.46 o 
  -1   3   3       36.48       34.31      1.70 o 
   0   3   3      322.96      315.31     10.77 o 
   1   3   3      920.70      900.22      4.81 o 
   2   3   3      866.15      800.09     23.31 o 
   3   3   3      132.97      139.14      2.71 o 
   4   3   3       20.48       23.28      1.42 o 
   5   3   3       25.86       27.66      1.63 o 
   6   3   3      196.59      211.85      4.19 o 
  -8   4   3      409.88      402.28     12.87 o 
  -7   4   3       12.51       10.69      0.74 o 
  -6   4   3       12.63       12.87      0.73 o 
  -5   4   3      398.98      390.39     12.38 o 
  -4   4   3      517.28      537.13      3.30 o 
  -3   4   3     1757.10     1820.20     13.98 o 
  -2   4   3       36.61       36.97      1.89 o 
  -1   4   3       42.63       52.70      3.33 o 
   0   4   3     1545.73     1537.41     42.74 o 
   1   4   3       88.89       96.02      6.46 o 
   2   4   3      323.12      308.57      3.10 o 
   3   4   3        1.04        1.45      0.77 o 
   4   4   3        9.53       10.68      1.26 o 
   5   4   3      224.85      223.59      4.07 o 
  -8   5   3       33.63       34.06      1.20 o 
  -7   5   3       60.79       62.60      2.05 o 
  -6   5   3       86.90       90.28      1.71 o 
  -5   5   3      115.34      109.94      1.34 o 
  -4   5   3      465.84      516.56     10.30 o 
  -3   5   3       15.89       16.72      0.64 o 
  -2   5   3      216.18      227.73      8.65 o 
  -1   5   3      515.76      521.29     11.03 o 
   0   5   3       92.46       94.61      6.85 o 
   1   5   3      186.11      180.96      3.23 o 
   2   5   3       25.25       24.44      0.96 o 
   3   5   3        3.24        3.76      0.86 o 
   4   5   3      137.24      139.74      3.20 o 
   5   5   3       33.78       38.31      2.10 o 
  -7   6   3       75.28       68.18      1.55 o 
  -6   6   3       24.32       25.22      0.88 o 
  -5   6   3       13.58       12.46      0.74 o 
  -4   6   3       59.96       62.04      1.41 o 
  -3   6   3      143.00      146.78      1.92 o 
  -2   6   3      190.33      207.92      2.18 o 
  -1   6   3      407.22      417.25      4.82 o 
   0   6   3      101.68      102.99      8.97 o 
   1   6   3        8.12        9.48      2.05 o 
   2   6   3       18.36       19.44      1.30 o 
   3   6   3      132.34      142.07      3.16 o 
   4   6   3       45.04       45.91      2.10 o 
  -6   7   3      166.67      164.60      2.00 o 
  -5   7   3      234.72      240.19      2.35 o 
  -4   7   3        5.33        5.70      0.57 o 
  -3   7   3       77.42       84.70      4.99 o 
  -2   7   3      110.92      115.85      2.45 o 
  -1   7   3      441.40      434.86     12.83 o 
   0   7   3      375.10      362.65     11.46 o 
   1   7   3       47.44       45.77      6.76 o 
   2   7   3      114.41      115.59      2.82 o 
  -5   8   3       68.08       70.61      1.81 o 
  -4   8   3       10.13       12.14      1.06 o 
  -3   8   3        0.60        0.55      0.62 o 
  -2   8   3      473.60      514.94     24.58 o 
  -1   8   3      212.86      220.67     18.28 o 
   0   8   3       48.02       47.90      2.25 o 
  -1 -10   4       14.58       18.37      1.77 o 
   0 -10   4       31.79       32.83      2.24 o 
   1 -10   4      225.31      227.17     21.43 o 
  -3  -9   4      188.27      197.24      3.93 o 
  -2  -9   4        1.09        0.68      0.71 o 
  -1  -9   4        3.09        2.01      0.65 o 
   0  -9   4      247.94      263.49      6.79 o 
   1  -9   4       18.63       19.10      1.60 o 
   2  -9   4      179.20      167.30     12.78 o 
   3  -9   4        5.67        6.69      0.75 o 
   4  -9   4       47.94       41.44      2.53 o 
  -5  -8   4       81.10       72.27      2.35 o 
  -4  -8   4      620.45      653.46      7.26 o 
  -3  -8   4        2.90        3.37      0.88 o 
  -2  -8   4        1.35        2.31      0.75 o 
  -1  -8   4      199.47      215.89      7.28 o 
   0  -8   4      126.37      121.76      3.81 o 
   1  -8   4     1007.20      996.50      6.37 o 
   2  -8   4       17.83       18.43      0.94 o 
   3  -8   4       23.72       24.20      1.02 o 
   4  -8   4      152.88      146.91      2.82 o 
   5  -8   4       13.86       12.85      0.89 o 
  -6  -7   4       90.87       85.23      2.50 o 
  -5  -7   4      404.31      393.58      5.16 o 
  -4  -7   4      175.59      170.63      3.17 o 
  -3  -7   4        8.11        8.73      1.03 o 
  -2  -7   4      108.92      107.98      1.72 o 
  -1  -7   4      346.36      356.33      4.59 o 
   0  -7   4      590.52      620.13     18.93 o 
   1  -7   4       16.10       18.20      0.88 o 
   2  -7   4       74.52       71.37      1.41 o 
   3  -7   4      240.96      218.75      2.45 o 
   4  -7   4      107.10       95.62      1.63 o 
   5  -7   4      247.46      234.45     11.50 o 
   6  -7   4       19.24       15.85      1.15 o 
  -6  -6   4       99.17       99.79      2.61 o 
  -5  -6   4      226.38      213.40      3.49 o 
  -4  -6   4       61.44       57.75      1.83 o 
  -3  -6   4       16.89       17.03      0.81 o 
  -2  -6   4      102.09      111.07      1.75 o 
  -1  -6   4      227.26      230.17      2.33 o 
   0  -6   4       17.93       23.94      0.88 o 
   1  -6   4       34.92       36.28      1.31 o 
   2  -6   4      133.60      122.45      2.66 o 
   3  -6   4      340.29      317.71      2.77 o 
   4  -6   4      152.12      143.32      1.84 o 
   5  -6   4        9.03        9.94      0.73 o 
   6  -6   4        0.27        0.72      0.60 o 
  -7  -5   4      108.68       97.78      2.56 o 
  -6  -5   4       14.27       15.39      1.17 o 
  -5  -5   4      349.77      313.41      3.96 o 
  -4  -5   4       10.20       13.41      1.02 o 
  -3  -5   4       45.30       50.13      2.06 o 
  -2  -5   4     1269.60     1306.90     33.60 o 
  -1  -5   4      113.28      110.78      5.50 o 
   0  -5   4       43.44       45.91      0.98 o 
   1  -5   4        2.67        5.28      1.11 o 
   2  -5   4      430.39      387.80     15.68 o 
   3  -5   4      806.16      786.65      4.63 o 
   4  -5   4      337.08      341.25      6.33 o 
   5  -5   4       43.31       44.91      1.41 o 
   6  -5   4       26.24       26.60      1.06 o 
   7  -5   4       20.43       21.63      1.76 o 
  -8  -4   4      271.45      252.30      4.13 o 
  -7  -4   4       25.61       24.94      1.37 o 
  -6  -4   4      382.37      331.17      4.17 o 
  -5  -4   4       13.05       15.66      1.06 o 
  -4  -4   4       17.02       15.74      1.01 o 
  -3  -4   4     2740.01     2900.38     45.61 o 
  -2  -4   4     1314.29     1278.72     10.61 o 
  -1  -4   4     1758.43     1754.61      8.02 o 
   0  -4   4        2.05        2.87      1.30 o 
   1  -4   4       39.36       37.61      0.64 o 
   2  -4   4     2415.13     2478.11     38.82 o 
   3  -4   4      451.59      413.91      8.05 o 
   4  -4   4      957.47      933.68     26.30 o 
   5  -4   4        0.43        0.61      0.40 o 
   6  -4   4       16.03       17.44      1.46 o 
   7  -4   4      104.87      105.57      2.99 o 
  -8  -3   4       83.71       84.04      2.37 o 
  -7  -3   4      271.82      261.18      3.78 o 
  -6  -3   4      280.55      271.53     12.05 o 
  -5  -3   4        3.72        4.68      0.46 o 
  -4  -3   4      961.88      925.59     13.64 o 
  -3  -3   4      879.71      909.00     22.85 o 
  -2  -3   4     3725.49     3755.18     53.81 o 
  -1  -3   4       72.03       72.31      3.65 o 
   0  -3   4       72.30       64.27      2.44 o 
   1  -3   4     1458.65     1382.16     11.49 o 
   2  -3   4      147.92      145.81      2.59 o 
   3  -3   4     1457.78     1438.08     17.25 o 
   4  -3   4       25.61       26.52      1.16 o 
   5  -3   4       18.16       16.66      1.28 o 
   6  -3   4      127.39      121.56      2.94 o 
   7  -3   4       13.36       14.12      1.51 o 
  -8  -2   4      323.66      360.32      3.44 o 
  -7  -2   4      115.68      123.73      5.39 o 
  -6  -2   4        3.48        3.84      0.45 o 
  -5  -2   4        9.71       11.06      0.61 o 
  -4  -2   4        4.30        4.00      0.68 o 
  -3  -2   4     3134.18     3088.05     60.55 o 
  -2  -2   4     1478.36     1514.13     16.11 o 
  -1  -2   4      270.77      302.83      4.25 o 
   0  -2   4        3.23        2.79      0.52 o 
   1  -2   4       50.27       48.03      0.60 o 
   2  -2   4      539.23      545.05      7.53 o 
   3  -2   4      323.70      334.00      2.19 o 
   4  -2   4        0.16        5.00      3.87 o 
   5  -2   4      156.07      154.44      3.14 o 
   6  -2   4       24.68       26.63      1.63 o 
   7  -2   4      115.40      105.81      3.00 o 
  -9  -1   4      228.26      256.38      4.50 o 
  -8  -1   4       17.92       21.65      1.01 o 
  -7  -1   4      266.76      285.76      9.17 o 
  -6  -1   4       24.30       24.64      0.94 o 
  -5  -1   4       84.33       89.56      1.25 o 
  -4  -1   4     1910.99     1971.55     31.70 o 
  -3  -1   4      925.89      990.74     11.04 o 
  -2  -1   4      273.65      230.57      5.11 o 
  -1  -1   4      665.97      695.40     14.91 o 
   0  -1   4      700.43      672.99     13.77 o 
   1  -1   4     2325.19     2531.98     39.13 o 
   2  -1   4      248.56      236.82      3.92 o 
   3  -1   4      170.36      159.11      4.24 o 
   4  -1   4        1.85        1.91      0.64 o 
   5  -1   4       97.79       87.83      2.43 o 
   6  -1   4      262.75      246.00      4.20 o 
   7  -1   4       24.41       23.13      1.73 o 
  -9   0   4      111.13      119.20      5.67 o 
  -8   0   4      408.38      425.88     12.63 o 
  -7   0   4        5.18        6.06      0.57 o 
  -6   0   4       76.77       75.82      1.28 o 
  -5   0   4      682.53      705.54      4.11 o 
  -4   0   4      284.99      294.59      4.03 o 
  -3   0   4     5035.06     5587.59     24.71 o 
  -2   0   4        8.99        9.67      0.37 o 
  -1   0   4      661.06      665.66      2.71 o 
   0   0   4     3878.08     4040.92     21.56 o 
   1   0   4       19.11       30.97      1.31 o 
   2   0   4     1110.74     1135.35     37.21 o 
   3   0   4       77.64       72.57      2.37 o 
   4   0   4      235.37      250.62      3.89 o 
   5   0   4      389.87      374.57      4.96 o 
   6   0   4       37.84       40.36      1.91 o 
  -9   1   4      133.43      136.52      2.24 o 
  -8   1   4       56.74       57.26      1.39 o 
  -7   1   4       43.88       47.71      1.15 o 
  -6   1   4      344.04      368.42      3.90 o 
  -5   1   4      119.27      127.72      2.94 o 
  -4   1   4     1152.83     1214.38     23.42 o 
  -3   1   4       23.45       28.19      1.26 o 
  -2   1   4       94.69       98.12      1.38 o 
  -1   1   4      967.28      981.74      5.45 o 
   0   1   4      344.40      308.65      3.96 o 
   1   1   4      591.71      561.40      5.58 o 
   2   1   4      116.66      114.79      5.31 o 
   3   1   4       85.24       81.68      1.22 o 
   4   1   4      279.18      245.11      3.80 o 
   5   1   4       22.94       23.73      1.51 o 
   6   1   4      166.09      162.09      3.60 o 
  -8   2   4       63.65       62.31      2.10 o 
  -7   2   4      132.31      116.25      2.59 o 
  -6   2   4       18.45       22.30      2.45 o 
  -5   2   4       19.81       26.40      1.59 o 
  -4   2   4      354.71      391.66      5.75 o 
  -3   2   4       13.10       15.37      0.51 o 
  -2   2   4      421.67      429.59      3.61 o 
  -1   2   4      908.20      932.86     17.22 o 
   0   2   4      332.33      319.82      3.08 o 
   1   2   4        9.66       12.02      3.38 o 
   2   2   4       11.59       12.37      0.67 o 
   3   2   4      327.31      348.69      4.57 o 
   4   2   4      107.21       99.53      2.57 o 
   5   2   4      278.90      280.26      4.69 o 
   6   2   4        0.35        1.04      0.95 o 
  -8   3   4        7.69        7.74      0.69 o 
  -7   3   4       53.82       51.59      1.29 o 
  -6   3   4      549.68      528.09      9.12 o 
  -5   3   4      370.59      357.65      2.51 o 
  -4   3   4       11.66        9.61      0.52 o 
  -3   3   4      204.43      196.03      5.82 o 
  -2   3   4      197.93      182.15      3.37 o 
  -1   3   4     2741.51     2740.75     24.47 o 
   0   3   4     1042.07      999.88      5.77 o 
   1   3   4       10.78       13.05      0.69 o 
   2   3   4      171.03      168.61      1.90 o 
   3   3   4      134.75      136.83      2.86 o 
   4   3   4      254.76      259.61      4.24 o 
   5   3   4      152.62      159.45      3.58 o 
  -8   4   4       21.91       22.69      1.04 o 
  -7   4   4      875.62      887.89      5.76 o 
  -6   4   4      127.93      119.24      2.92 o 
  -5   4   4      260.41      255.06      7.40 o 
  -4   4   4       21.84       23.17      0.68 o 
  -3   4   4       34.36       35.06      1.28 o 
  -2   4   4     2696.37     2721.06     45.85 o 
  -1   4   4      784.76      723.20      6.97 o 
   0   4   4      140.34      132.85      7.99 o 
   1   4   4        2.00        2.22      0.44 o 
   2   4   4       75.83       71.33      1.37 o 
   3   4   4      402.72      432.80      5.45 o 
   4   4   4       80.46       92.29      2.78 o 
   5   4   4       20.98       21.51      1.68 o 
  -8   5   4      176.74      183.77      3.53 o 
  -7   5   4       85.74       92.73      2.34 o 
  -6   5   4      388.95      380.60     12.05 o 
  -5   5   4        9.88       10.88      0.60 o 
  -4   5   4        5.84        7.28      0.50 o 
  -3   5   4      340.35      367.00      7.47 o 
  -2   5   4       68.66       77.56      2.48 o 
  -1   5   4      539.24      488.60      5.20 o 
   0   5   4        6.71        6.93      1.15 o 
   1   5   4       22.20       22.97      2.32 o 
   2   5   4      400.39      413.83      5.34 o 
   3   5   4        5.37        5.46      1.00 o 
   4   5   4       60.39       64.83      2.40 o 
  -7   6   4      164.27      164.93      2.41 o 
  -6   6   4      113.99      129.93      2.46 o 
  -5   6   4        0.23        0.70      0.57 o 
  -4   6   4       66.53       65.97      1.20 o 
  -3   6   4       24.67       28.53      1.10 o 
  -2   6   4      407.48      403.20     21.53 o 
  -1   6   4       39.18       41.97      1.95 o 
   0   6   4        2.65        2.99      0.58 o 
   1   6   4      192.10      175.90      5.11 o 
   2   6   4       29.04       30.44      1.68 o 
   3   6   4      103.93      103.48      2.89 o 
  -6   7   4       28.65       36.64      1.13 o 
  -5   7   4       60.00       64.27      2.06 o 
  -4   7   4       73.63       71.96      2.33 o 
  -3   7   4      308.17      316.89     12.26 o 
  -2   7   4      168.29      192.79      6.25 o 
  -1   7   4       16.69       20.18      1.13 o 
   0   7   4       31.70       31.81      2.44 o 
   1   7   4      150.80      161.76      3.50 o 
  -4   8   4      186.53      208.54      4.09 o 
  -3   8   4       51.31       54.77      2.18 o 
  -2   8   4       28.88       31.52      1.49 o 
  -1   8   4        0.96        2.25      0.96 o 
  -1 -10   5       55.74       54.63      2.35 o 
   0 -10   5       18.77       14.99      1.52 o 
   1 -10   5        7.24        5.98      1.23 o 
  -3  -9   5       20.99       21.37      1.70 o 
  -2  -9   5      131.33      127.59      3.76 o 
  -1  -9   5       44.91       43.27      1.38 o 
   0  -9   5       55.36       55.79      1.81 o 
   1  -9   5       12.82       13.92      0.92 o 
   2  -9   5       80.91       80.66      1.74 o 
   3  -9   5      189.58      187.15      2.66 o 
  -5  -8   5        0.78        1.71      0.95 o 
  -4  -8   5        1.20        2.28      0.84 o 
  -3  -8   5      507.92      473.16      5.74 o 
  -2  -8   5      342.95      358.36     10.40 o 
  -1  -8   5      498.58      524.53      4.34 o 
   0  -8   5       54.25       52.44      1.35 o 
   1  -8   5        3.00        3.41      0.70 o 
   2  -8   5      509.77      491.18      6.88 o 
   3  -8   5      226.96      208.58     10.04 o 
   4  -8   5      297.00      281.44     16.75 o 
   5  -8   5        4.69        3.95      0.88 o 
  -6  -7   5       53.26       50.87      2.03 o 
  -5  -7   5        0.63        0.76      0.69 o 
  -4  -7   5      330.76      319.17      4.41 o 
  -3  -7   5      399.41      394.68      4.95 o 
  -2  -7   5      902.34      907.41      8.89 o 
  -1  -7   5       17.40       17.63      2.21 o 
   0  -7   5       28.02       26.60      0.99 o 
   1  -7   5      375.20      358.18      3.21 o 
   2  -7   5      293.61      277.12      3.61 o 
   3  -7   5      358.10      340.87      7.29 o 
   4  -7   5        3.24        4.14      0.60 o 
   5  -7   5        0.84        0.85      0.51 o 
  -6  -6   5       26.58       26.64      1.54 o 
  -5  -6   5        4.25        7.78      0.92 o 
  -4  -6   5       98.89       98.08      2.31 o 
  -3  -6   5      753.90      814.56     11.36 o 
  -2  -6   5      307.05      301.94      5.93 o 
  -1  -6   5       18.35       17.26      0.78 o 
   0  -6   5        3.84        6.14      0.56 o 
   1  -6   5      100.93       92.90      5.38 o 
   2  -6   5      201.31      189.97      6.67 o 
   3  -6   5       63.04       57.75      3.05 o 
   4  -6   5        8.64        8.95      0.69 o 
   5  -6   5      139.01      134.87      1.89 o 
  -7  -5   5      185.94      176.98      3.36 o 
  -6  -5   5        5.94        6.09      0.91 o 
  -5  -5   5       95.55       84.33      2.02 o 
  -4  -5   5      422.22      443.14      4.95 o 
  -3  -5   5      135.91      150.74      3.53 o 
  -2  -5   5      467.79      451.47      8.06 o 
  -1  -5   5        6.93        8.12      0.62 o 
   0  -5   5      271.44      266.48      2.38 o 
   1  -5   5      726.76      740.39     22.94 o 
   2  -5   5       21.00       23.51      1.23 o 
   3  -5   5      102.41       94.29      1.41 o 
   4  -5   5        8.28        8.46      0.64 o 
  -8  -4   5      246.09      240.84      4.00 o 
  -7  -4   5       30.72       28.42      1.43 o 
  -6  -4   5       40.84       40.74      1.54 o 
  -5  -4   5      316.84      310.47      3.96 o 
  -4  -4   5      199.00      205.42      2.88 o 
  -3  -4   5     3454.94     3584.06    140.58 o 
  -2  -4   5      263.84      274.70      4.97 o 
  -1  -4   5      503.38      552.23      4.71 o 
   0  -4   5     1130.63     1135.19     22.74 o 
   1  -4   5       72.95       74.45      1.11 o 
   2  -4   5      965.23      986.90     23.20 o 
   3  -4   5        0.40        1.10      0.29 o 
   4  -4   5      259.88      241.24      7.01 o 
   5  -4   5      253.51      247.88      4.10 o 
   6  -4   5       29.03       30.79      1.86 o 
  -8  -3   5        6.77        7.32      1.00 o 
  -7  -3   5        6.30        5.88      0.86 o 
  -6  -3   5      278.83      265.36      3.58 o 
  -5  -3   5      286.80      267.64      3.38 o 
  -4  -3   5      915.85      951.62     27.26 o 
  -3  -3   5       46.80       53.04      1.85 o 
  -2  -3   5        0.52        3.32      1.08 o 
  -1  -3   5      500.26      486.51      5.46 o 
   0  -3   5     1175.68     1082.30     10.27 o 
   1  -3   5      784.70      814.88      3.41 o 
   2  -3   5      463.93      477.09      4.40 o 
   3  -3   5        5.96        5.22      0.49 o 
   4  -3   5      280.90      269.40      2.50 o 
   5  -3   5       79.66       73.99      2.25 o 
   6  -3   5      195.64      184.60      3.76 o 
  -8  -2   5       34.79       41.92      1.96 o 
  -7  -2   5       49.16       50.04      2.39 o 
  -6  -2   5      143.06      149.94      5.37 o 
  -5  -2   5       40.57       44.14      2.32 o 
  -4  -2   5      173.35      183.56      1.29 o 
  -3  -2   5       16.35       20.95      0.52 o 
  -2  -2   5      402.60      374.03     16.67 o 
  -1  -2   5     1389.89     1407.56     35.00 o 
   0  -2   5      386.87      351.40      3.04 o 
   1  -2   5      221.35      221.18      3.40 o 
   2  -2   5       56.81       64.07      1.11 o 
   3  -2   5      346.37      365.23     10.12 o 
   4  -2   5      363.62      322.97      4.38 o 
   5  -2   5      170.25      159.44      3.29 o 
   6  -2   5        3.50        3.23      0.97 o 
  -9  -1   5       44.29       49.72      2.18 o 
  -8  -1   5        2.93        4.02      0.77 o 
  -7  -1   5      122.59      129.29      3.76 o 
  -6  -1   5      647.46      674.32     17.61 o 
  -5  -1   5       82.46       82.93      1.22 o 
  -4  -1   5       84.43       93.82      0.93 o 
  -3  -1   5      222.29      239.22      4.79 o 
  -2  -1   5      778.78      738.24      6.70 o 
  -1  -1   5     3654.23     3703.23     22.22 o 
   0  -1   5     1061.64     1009.34      4.98 o 
   1  -1   5        5.75        7.66      0.53 o 
   2  -1   5      137.90      136.64      8.47 o 
   3  -1   5      470.23      453.16      3.21 o 
   4  -1   5      270.36      255.44      3.98 o 
   5  -1   5      162.36      153.40      3.36 o 
   6  -1   5       24.24       26.19      1.82 o 
  -9   0   5        1.82        4.16      1.03 o 
  -8   0   5       42.76       46.47      1.28 o 
  -7   0   5     1223.84     1253.77     13.43 o 
  -6   0   5      128.93      129.86      3.06 o 
  -5   0   5      748.25      794.48      9.55 o 
  -4   0   5       92.51       94.81      0.98 o 
  -3   0   5      521.03      495.82      9.05 o 
  -2   0   5     3695.45     3794.45     43.88 o 
  -1   0   5     1778.99     1678.00     20.73 o 
   0   0   5     1064.97      989.02     21.43 o 
   1   0   5        5.36        6.50      0.49 o 
   2   0   5      244.02      233.63      4.30 o 
   3   0   5      707.19      718.13      8.02 o 
   4   0   5       95.16       99.57      2.58 o 
   5   0   5      123.26      131.22      3.12 o 
   6   0   5       20.50       18.02      1.60 o 
  -9   1   5        0.25        0.50      0.93 o 
  -8   1   5      270.57      264.73      2.84 o 
  -7   1   5      250.37      248.81      5.16 o 
  -6   1   5      747.56      761.73      4.73 o 
  -5   1   5       23.67       25.72      0.67 o 
  -4   1   5       68.52       69.85      0.87 o 
  -3   1   5      599.94      588.75      7.18 o 
  -2   1   5      251.70      223.60      1.44 o 
  -1   1   5     2733.37     2658.75     89.02 o 
   0   1   5       76.29       84.73      2.22 o 
   1   1   5       44.63       41.95      0.90 o 
   2   1   5      540.16      526.27      4.95 o 
   3   1   5        2.28        3.94      0.80 o 
   4   1   5      194.55      193.73      3.68 o 
   5   1   5        7.88        6.22      1.17 o 
  -8   2   5       85.77       87.72      4.89 o 
  -7   2   5      476.28      483.81      3.80 o 
  -6   2   5      158.87      150.68      6.79 o 
  -5   2   5        0.60        1.17      0.29 o 
  -4   2   5       52.36       60.07      0.95 o 
  -3   2   5       11.97       12.45      0.51 o 
  -2   2   5     1146.79     1132.66     16.70 o 
  -1   2   5       40.50       33.17      1.57 o 
   0   2   5        2.72        5.72      1.58 o 
   1   2   5      185.30      178.47     11.87 o 
   2   2   5      158.31      151.30      1.85 o 
   3   2   5      167.38      161.21      3.18 o 
   4   2   5        2.98        3.92      0.99 o 
   5   2   5        3.31        4.04      1.16 o 
  -8   3   5      330.76      322.72     10.17 o 
  -7   3   5       48.96       52.85      3.17 o 
  -6   3   5       82.93       91.12      2.61 o 
  -5   3   5       28.48       29.74      1.58 o 
  -4   3   5      292.45      307.22      2.47 o 
  -3   3   5      743.36      738.32     16.46 o 
  -2   3   5      258.49      267.90      6.40 o 
  -1   3   5        4.92        4.69      0.46 o 
   0   3   5       20.10       19.17      0.79 o 
   1   3   5      551.29      512.96      3.72 o 
   2   3   5      452.82      455.06     16.09 o 
   3   3   5        9.71       10.70      1.30 o 
   4   3   5       10.88       11.43      1.38 o 
  -8   4   5       39.35       39.78      1.30 o 
  -7   4   5      311.09      330.31      5.57 o 
  -6   4   5       20.39       21.61      0.78 o 
  -5   4   5      382.96      382.07      5.17 o 
  -4   4   5      547.04      570.97     11.30 o 
  -3   4   5       25.33       31.18      1.73 o 
  -2   4   5      305.52      300.14      3.93 o 
  -1   4   5       22.09       21.55      0.87 o 
   0   4   5      295.19      283.68      2.70 o 
   1   4   5      739.44      712.90     28.27 o 
   2   4   5        8.79       10.25      1.21 o 
   3   4   5       19.83       22.01      1.61 o 
   4   4   5       13.41       17.39      1.61 o 
  -7   5   5        0.25        1.06      0.53 o 
  -6   5   5        1.10        1.31      0.46 o 
  -5   5   5      243.16      260.48      2.27 o 
  -4   5   5       22.10       25.37      1.04 o 
  -3   5   5      310.88      307.38      3.02 o 
  -2   5   5      135.91      123.68      1.85 o 
  -1   5   5       26.01       31.76      2.55 o 
   0   5   5      238.24      245.42      8.39 o 
   1   5   5       34.15       34.33      2.25 o 
   2   5   5       76.81       82.19      2.50 o 
   3   5   5       27.39       30.43      1.90 o 
  -6   6   5      156.79      164.13      4.14 o 
  -5   6   5      121.44      132.31      3.31 o 
  -4   6   5       93.18       89.35      1.83 o 
  -3   6   5        3.60        3.97      0.72 o 
  -2   6   5        2.02        3.53      0.65 o 
  -1   6   5       99.75      105.63      3.17 o 
   0   6   5      181.46      177.87      6.59 o 
   1   6   5      185.72      184.15     10.47 o 
   2   6   5        9.28        8.48      1.20 o 
  -5   7   5      247.02      272.14      4.66 o 
  -4   7   5      133.42      143.34      2.54 o 
  -3   7   5        8.32        6.95      1.21 o 
  -2   7   5      125.70      133.00     11.47 o 
  -1   7   5      105.56      114.30      2.89 o 
   0   7   5      242.35      243.99      8.02 o 
  -3  -9   6       33.23       31.47      1.89 o 
  -2  -9   6      111.30      113.17      3.51 o 
  -1  -9   6       25.94       29.82      1.23 o 
   0  -9   6       32.46       27.67      1.15 o 
   1  -9   6      139.40      130.83      2.23 o 
   2  -9   6       15.50       12.68      0.97 o 
   3  -9   6        5.07        5.79      1.04 o 
  -4  -8   6      103.78      107.08      2.88 o 
  -3  -8   6      536.31      504.64      6.01 o 
  -2  -8   6      103.45      110.77      1.96 o 
  -1  -8   6       61.62       64.16      1.54 o 
   0  -8   6      301.09      292.97      3.13 o 
   1  -8   6      101.76       96.05      1.80 o 
   2  -8   6      202.64      194.50      3.95 o 
   3  -8   6       17.22       18.23      1.54 o 
   4  -8   6       50.63       48.46      1.39 o 
  -5  -7   6      225.75      221.96      3.85 o 
  -4  -7   6      181.43      171.59      3.19 o 
  -3  -7   6        0.77        3.06      1.08 o 
  -2  -7   6        0.25        0.08      0.43 o 
  -1  -7   6      516.41      506.01      4.03 o 
   0  -7   6      447.65      435.14      6.45 o 
   1  -7   6      211.55      213.24      2.47 o 
   2  -7   6      132.68      130.70      3.34 o 
   3  -7   6        5.61        5.43      0.64 o 
   4  -7   6      231.42      219.63      4.13 o 
   5  -7   6       75.27       74.89      2.37 o 
  -6  -6   6      121.74      120.27      2.89 o 
  -5  -6   6       25.42       24.83      1.40 o 
  -4  -6   6       83.61       82.52      2.16 o 
  -3  -6   6       40.29       39.12      1.58 o 
  -2  -6   6      424.47      399.56      3.28 o 
  -1  -6   6      400.39      408.61      3.35 o 
   0  -6   6      122.17      118.98      1.81 o 
   1  -6   6        0.63        0.80      0.65 o 
   2  -6   6        7.11        8.20      0.63 o 
   3  -6   6      239.80      216.18      3.28 o 
   4  -6   6      200.26      200.50      3.48 o 
  -7  -5   6       36.07       33.82      1.64 o 
  -6  -5   6      237.03      223.07      3.65 o 
  -5  -5   6       36.83       30.54      1.38 o 
  -4  -5   6      159.53      158.85      2.84 o 
  -3  -5   6      224.90      251.34      3.57 o 
  -2  -5   6      353.05      370.16      8.86 o 
  -1  -5   6      865.91      897.46      5.21 o 
   0  -5   6      628.12      626.12     11.81 o 
   1  -5   6        1.05        4.43      2.41 o 
   2  -5   6      145.79      146.74      6.56 o 
   3  -5   6      168.88      161.67      2.86 o 
   4  -5   6      175.89      166.20      2.94 o 
  -7  -4   6      629.71      614.39      6.48 o 
  -6  -4   6      214.23      210.84      3.35 o 
  -5  -4   6      342.10      327.88      4.08 o 
  -4  -4   6      165.07      170.59     10.57 o 
  -3  -4   6      165.50      172.38      5.12 o 
  -2  -4   6     1877.43     1955.15     22.04 o 
  -1  -4   6     1464.87     1457.39     20.56 o 
   0  -4   6      811.93      789.62      4.45 o 
   1  -4   6      223.32      224.10      8.53 o 
   2  -4   6       41.62       46.46      1.53 o 
   3  -4   6      576.87      595.95      5.78 o 
   4  -4   6      129.92      128.71      2.49 o 
  -8  -3   6      204.04      181.06      3.33 o 
  -7  -3   6      369.62      322.03      4.24 o 
  -6  -3   6      383.26      348.86      4.19 o 
  -5  -3   6        0.41        0.42      0.45 o 
  -4  -3   6        1.59        2.25      0.69 o 
  -3  -3   6      902.15      839.11     10.84 o 
  -2  -3   6      572.18      564.65     12.56 o 
  -1  -3   6     1755.32     1806.91     23.45 o 
   0  -3   6      170.72      176.37      2.33 o 
   1  -3   6        9.08       11.87      1.84 o 
   2  -3   6      482.96      493.16     10.53 o 
   3  -3   6       73.05       80.46      1.45 o 
   4  -3   6       87.81       94.31      1.66 o 
   5  -3   6       17.55       15.06      1.62 o 
   6  -3   6       11.87       11.91      1.53 o 
  -8  -2   6      113.29      102.09      2.43 o 
  -7  -2   6      452.92      397.57      3.23 o 
  -6  -2   6       62.83       58.98      1.10 o 
  -5  -2   6       11.45       10.33      0.60 o 
  -4  -2   6       78.07       84.95      1.05 o 
  -3  -2   6       61.54       60.77      3.11 o 
  -2  -2   6      435.45      438.43     10.63 o 
  -1  -2   6      165.84      150.52      2.00 o 
   0  -2   6        1.27        1.85      0.29 o 
   1  -2   6      316.04      312.35      8.61 o 
   2  -2   6      212.70      215.78      7.11 o 
   3  -2   6       33.69       36.81      1.03 o 
   4  -2   6       12.02       12.71      1.38 o 
   5  -2   6        2.50        3.29      0.99 o 
   6  -2   6      117.45      112.93      3.28 o 
  -8  -1   6      269.00      278.73     10.59 o 
  -7  -1   6       25.92       26.89      0.94 o 
  -6  -1   6      166.00      167.71      4.40 o 
  -5  -1   6       28.38       34.42      2.27 o 
  -4  -1   6      639.39      674.12     18.12 o 
  -3  -1   6      397.70      403.63      4.23 o 
  -2  -1   6      220.93      237.93      4.86 o 
  -1  -1   6       31.21       27.56      0.71 o 
   0  -1   6      217.90      219.29      7.41 o 
   1  -1   6      664.38      658.24     10.47 o 
   2  -1   6      454.84      463.56      3.35 o 
   3  -1   6       13.17       13.97      0.76 o 
   4  -1   6       12.44       11.54      1.26 o 
   5  -1   6       91.88       89.95      2.82 o 
  -9   0   6       72.40       73.09      2.49 o 
  -8   0   6       95.68       96.57      1.75 o 
  -7   0   6      444.89      447.15      3.54 o 
  -6   0   6      215.09      219.41      2.21 o 
  -5   0   6      665.62      668.61      3.64 o 
  -4   0   6      626.91      664.93     13.71 o 
  -3   0   6       18.98       19.22      0.59 o 
  -2   0   6     1202.52     1180.92     26.37 o 
  -1   0   6      459.63      430.22      3.19 o 
   0   0   6      767.90      720.50     17.73 o 
   1   0   6     1103.43     1052.45     23.17 o 
   2   0   6       77.23       71.08      1.77 o 
   3   0   6       33.86       34.78      1.02 o 
   4   0   6       45.53       51.59      2.18 o 
   5   0   6       91.08       96.10      2.97 o 
  -8   1   6      152.52      142.85      4.57 o 
  -7   1   6       54.65       54.47      1.24 o 
  -6   1   6        0.99        1.58      0.42 o 
  -5   1   6      555.60      605.53     11.12 o 
  -4   1   6      272.13      288.22      4.86 o 
  -3   1   6      582.96      597.93      5.89 o 
  -2   1   6      776.75      722.91     38.08 o 
  -1   1   6       63.17       63.01      2.51 o 
   0   1   6      321.39      305.14      2.53 o 
   1   1   6      367.73      355.10      4.23 o 
   2   1   6      180.49      182.59      2.10 o 
   3   1   6      205.42      192.73      3.60 o 
   4   1   6       37.28       40.97      2.02 o 
   5   1   6       72.39       75.95      2.85 o 
  -8   2   6       15.68       16.10      0.92 o 
  -7   2   6       34.50       30.81      1.05 o 
  -6   2   6      303.22      306.81      4.72 o 
  -5   2   6      534.11      558.59     13.16 o 
  -4   2   6       50.22       51.90      1.39 o 
  -3   2   6       12.39       11.18      0.68 o 
  -2   2   6        9.22       10.26      0.68 o 
  -1   2   6      334.72      311.56      6.86 o 
   0   2   6      681.43      634.93     11.46 o 
   1   2   6      308.45      287.04      2.65 o 
   2   2   6      113.75      106.05      3.88 o 
   3   2   6        4.75        3.42      0.98 o 
   4   2   6      112.43      118.26      3.18 o 
  -8   3   6        0.20        0.73      0.55 o 
  -7   3   6       68.70       67.77      2.40 o 
  -6   3   6      338.45      349.53      3.62 o 
  -5   3   6      590.29      612.84      3.42 o 
  -4   3   6      219.70      213.08      4.00 o 
  -3   3   6        0.00        0.11      0.37 o 
  -2   3   6      502.20      470.21      5.11 o 
  -1   3   6      326.04      314.22      6.61 o 
   0   3   6      522.91      497.10      5.85 o 
   1   3   6      149.02      142.10      2.02 o 
   2   3   6       12.97       12.40      0.88 o 
   3   3   6      144.71      148.00      3.44 o 
  -7   4   6       87.75       93.47      6.95 o 
  -6   4   6      821.68      905.60     46.86 o 
  -5   4   6      124.12      130.77      2.01 o 
  -4   4   6      131.44      138.91      2.83 o 
  -3   4   6      134.05      128.87      3.29 o 
  -2   4   6      166.08      161.93      2.11 o 
  -1   4   6      451.52      444.10      3.67 o 
   0   4   6      177.95      166.07      2.37 o 
   1   4   6       13.72       16.29      0.93 o 
   2   4   6       54.52       59.43      2.32 o 
  -6   5   6       50.82       58.93      1.63 o 
  -5   5   6      313.16      337.19     10.25 o 
  -4   5   6        9.63        9.75      0.82 o 
  -3   5   6       79.61       83.44      7.22 o 
  -2   5   6      114.15      111.21      1.90 o 
  -1   5   6        2.36        2.97      0.68 o 
   0   5   6      108.47      110.22      3.84 o 
   1   5   6       35.79       33.32      1.57 o 
  -5   6   6        2.38        3.03      0.78 o 
  -4   6   6        6.10        6.79      0.83 o 
  -3   6   6      105.80      101.31      3.14 o 
  -2   6   6       30.12       30.90      1.81 o 
  -1   6   6      139.26      126.45      3.00 o 
   0   6   6       26.92       27.46      1.52 o 
  -2  -9   7       63.98       65.30      3.89 o 
  -1  -9   7      208.74      213.00      2.92 o 
   0  -9   7       97.21      101.09      3.25 o 
   1  -9   7        0.25        0.61      0.93 o 
   2  -9   7       32.48       33.87      1.74 o 
  -3  -8   7       10.53       11.87      1.28 o 
  -2  -8   7      683.59      670.37     38.62 o 
  -1  -8   7      272.52      298.64      7.41 o 
   0  -8   7      191.99      191.71      2.53 o 
   1  -8   7       83.80       92.23      1.82 o 
   2  -8   7        9.22        7.82      0.73 o 
   3  -8   7      239.23      228.89      4.24 o 
  -5  -7   7        2.33        2.77      0.82 o 
  -4  -7   7        0.44        0.42      0.66 o 
  -3  -7   7      622.60      644.79      6.78 o 
  -2  -7   7      172.12      194.36     11.43 o 
  -1  -7   7      316.50      318.08      3.14 o 
   0  -7   7        5.61        5.20      0.63 o 
   1  -7   7        2.40        2.27      0.54 o 
   2  -7   7      292.18      291.52      3.01 o 
   3  -7   7       37.51       44.70      1.93 o 
   4  -7   7       26.80       24.01      1.61 o 
  -6  -6   7       39.50       34.58      1.61 o 
  -5  -6   7        2.56        2.90      0.76 o 
  -4  -6   7       63.19       58.77      1.85 o 
  -3  -6   7       20.80       20.35      0.92 o 
  -2  -6   7      131.18      142.73      1.96 o 
  -1  -6   7      171.86      165.72      7.87 o 
   0  -6   7       51.26       47.52      1.21 o 
   1  -6   7      268.30      261.26      2.64 o 
   2  -6   7       15.03       15.48      1.22 o 
   3  -6   7       22.07       21.73      1.33 o 
   4  -6   7        1.51        2.18      0.85 o 
  -7  -5   7       38.51       37.54      1.76 o 
  -6  -5   7       40.42       36.21      1.56 o 
  -5  -5   7       34.15       33.69      1.45 o 
  -4  -5   7      150.74      146.31      2.70 o 
  -3  -5   7      262.83      280.71      8.15 o 
  -2  -5   7       82.39       93.85      3.62 o 
  -1  -5   7        0.35        0.76      0.42 o 
   0  -5   7      218.69      223.22      2.26 o 
   1  -5   7      151.49      158.73      2.95 o 
   2  -5   7      344.54      337.94      4.41 o 
   3  -5   7       18.05       19.68      1.33 o 
   4  -5   7       13.14       14.75      1.19 o 
  -7  -4   7      188.80      176.39      3.28 o 
  -6  -4   7      280.12      273.02      3.93 o 
  -5  -4   7      191.53      181.77      2.91 o 
  -4  -4   7      677.75      678.52     49.41 o 
  -3  -4   7       48.35       55.87      3.37 o 
  -2  -4   7      510.66      522.56      8.22 o 
  -1  -4   7      444.29      445.13     18.91 o 
   0  -4   7      525.12      532.10      5.34 o 
   1  -4   7      928.87      927.12      7.74 o 
   2  -4   7      107.07      105.50      2.27 o 
   3  -4   7        3.91        4.61      0.77 o 
   4  -4   7       30.54       39.13      1.66 o 
  -8  -3   7       85.29       71.45      2.12 o 
  -7  -3   7       48.72       42.26      1.57 o 
  -6  -3   7        0.93        0.43      0.55 o 
  -5  -3   7      849.36      778.56      6.65 o 
  -4  -3   7      456.94      426.47     11.35 o 
  -3  -3   7      111.61      119.11      5.77 o 
  -2  -3   7      403.27      387.85      9.13 o 
  -1  -3   7       29.95       32.42      1.32 o 
   0  -3   7      763.48      793.09      6.75 o 
   1  -3   7      431.83      452.09      4.83 o 
   2  -3   7      138.48      151.62      1.94 o 
   3  -3   7      222.09      226.74      2.47 o 
   4  -3   7       11.35       13.21      1.59 o 
   5  -3   7      139.59      138.70      3.54 o 
  -8  -2   7       48.02       44.62      1.79 o 
  -7  -2   7       13.37       11.59      1.10 o 
  -6  -2   7      386.10      379.32      4.39 o 
  -5  -2   7      531.54      521.52      6.36 o 
  -4  -2   7        5.79        7.09      0.47 o 
  -3  -2   7       16.87       17.50      0.63 o 
  -2  -2   7       36.94       38.69      0.86 o 
  -1  -2   7     1037.27      970.30     54.19 o 
   0  -2   7      491.81      470.38     16.35 o 
   1  -2   7      173.96      167.96      3.06 o 
   2  -2   7       45.07       45.98      1.66 o 
   3  -2   7        3.31        3.75      0.56 o 
   4  -2   7      188.25      179.68      3.75 o 
   5  -2   7       52.28       51.55      2.54 o 
  -8  -1   7        2.03        3.29      0.87 o 
  -7  -1   7      132.21      126.81      1.79 o 
  -6  -1   7      250.32      246.99      2.40 o 
  -5  -1   7      737.60      781.30     24.09 o 
  -4  -1   7      312.70      316.28      2.62 o 
  -3  -1   7        0.03        0.57      0.29 o 
  -2  -1   7      877.05      863.70      7.72 o 
  -1  -1   7      232.28      214.26      4.40 o 
   0  -1   7      519.30      486.08      3.36 o 
   1  -1   7      559.74      547.35      7.25 o 
   2  -1   7        3.98        4.72      0.52 o 
   3  -1   7      257.52      253.23      2.67 o 
   4  -1   7       77.15       76.38      2.65 o 
   5  -1   7       23.72       21.79      1.91 o 
  -8   0   7      101.52      105.91      1.84 o 
  -7   0   7       58.12       58.90      3.71 o 
  -6   0   7     1212.05     1272.84     49.80 o 
  -5   0   7      335.95      330.54      2.19 o 
  -4   0   7      124.41      126.65      3.71 o 
  -3   0   7      317.51      309.29      9.15 o 
  -2   0   7      235.20      230.81     10.29 o 
  -1   0   7      812.46      789.62      9.64 o 
   0   0   7      503.08      484.08      3.47 o 
   1   0   7       11.92       13.20      0.73 o 
   2   0   7      168.96      169.73      9.15 o 
   3   0   7       35.75       39.43      1.89 o 
   4   0   7      148.98      151.82      3.68 o 
  -8   1   7        1.89        2.61      0.55 o 
  -7   1   7      243.19      248.96      2.68 o 
  -6   1   7      248.51      246.65      6.94 o 
  -5   1   7      320.88      332.33      3.67 o 
  -4   1   7       55.56       57.52      1.17 o 
  -3   1   7       30.91       34.04      0.92 o 
  -2   1   7      442.54      426.69      9.10 o 
  -1   1   7       10.01        9.06      0.66 o 
   0   1   7      178.80      175.66      2.06 o 
   1   1   7      156.19      152.25      5.93 o 
   2   1   7       17.92       18.84      0.94 o 
   3   1   7      224.44      246.71      4.67 o 
   4   1   7        3.52        5.13      1.29 o 
  -8   2   7       11.36       10.65      0.85 o 
  -7   2   7       67.67       69.78      1.49 o 
  -6   2   7      169.19      180.30      1.91 o 
  -5   2   7        2.76        3.29      0.75 o 
  -4   2   7        2.19        2.32      0.47 o 
  -3   2   7      401.79      359.38      2.94 o 
  -2   2   7       42.66       42.40      1.07 o 
  -1   2   7       64.33       63.57      1.30 o 
   0   2   7       32.75       33.66      1.09 o 
   1   2   7        6.19        6.23      0.64 o 
   2   2   7      192.99      179.52      3.73 o 
   3   2   7       76.79       75.46      2.66 o 
  -7   3   7      132.98      116.44      2.72 o 
  -6   3   7        7.40        8.35      1.08 o 
  -5   3   7        1.05        0.84      0.48 o 
  -4   3   7      321.40      296.57      4.30 o 
  -3   3   7      461.40      425.03      4.99 o 
  -2   3   7      115.17      108.68      1.72 o 
  -1   3   7       26.86       24.85      1.12 o 
   0   3   7        8.14        7.70      0.68 o 
   1   3   7      217.97      217.12      8.18 o 
   2   3   7      162.48      178.43      3.98 o 
  -6   4   7       38.15       40.37      1.37 o 
  -5   4   7      139.88      147.97      4.82 o 
  -4   4   7      401.29      405.31      3.66 o 
  -3   4   7      332.72      309.50      3.08 o 
  -2   4   7       19.83       19.36      0.98 o 
  -1   4   7        3.12        3.55      0.60 o 
   0   4   7      180.10      181.68      9.21 o 
   1   4   7       69.51       75.15      3.70 o 
  -6   5   7       81.38       96.77      3.07 o 
  -5   5   7        9.71       11.01      0.94 o 
  -4   5   7      215.70      216.96      2.79 o 
  -3   5   7       40.72       44.52      1.42 o 
  -2   5   7       58.96       56.80      1.50 o 
  -1   5   7      151.84      152.13      6.11 o 
   0   5   7       23.08       25.71      1.26 o 
  -2  -9   8        1.00        0.96      0.68 o 
  -1  -9   8        0.30        0.32      0.65 o 
   0  -9   8       37.79       42.07      1.49 o 
   1  -9   8       73.93       72.12      2.39 o 
  -4  -8   8      294.42      263.46      4.38 o 
  -3  -8   8       12.44       14.08      1.40 o 
  -2  -8   8      124.57      129.17      2.69 o 
  -1  -8   8       99.26      114.00      2.09 o 
   0  -8   8      245.61      250.25      3.62 o 
   1  -8   8      325.74      337.17      7.72 o 
   2  -8   8       18.30       19.07      1.69 o 
  -5  -7   8      404.66      403.54      5.42 o 
  -4  -7   8      154.76      149.20      3.07 o 
  -3  -7   8       51.87       56.67      5.15 o 
  -2  -7   8       60.26       66.62      3.01 o 
  -1  -7   8       47.12       50.24      1.36 o 
   0  -7   8      494.70      490.23      9.67 o 
   1  -7   8      106.98      107.38      2.82 o 
   2  -7   8      105.91      103.91      2.80 o 
   3  -7   8       97.17       98.33      2.83 o 
  -6  -6   8      163.86      160.96      3.30 o 
  -5  -6   8      148.01      145.42      3.02 o 
  -4  -6   8       49.73       45.22      1.79 o 
  -3  -6   8       10.62       13.04      1.43 o 
  -2  -6   8        2.08        1.92      0.50 o 
  -1  -6   8      424.51      459.63     12.34 o 
   0  -6   8      112.51      125.00      2.89 o 
   1  -6   8      111.13      116.21      2.87 o 
   2  -6   8        1.98        1.12      0.76 o 
   3  -6   8       10.94       12.40      1.34 o 
   4  -6   8       77.56       76.32      2.41 o 
  -7  -5   8       65.98       56.75      2.01 o 
  -6  -5   8       66.98       66.87      2.05 o 
  -5  -5   8      522.20      518.90      5.80 o 
  -4  -5   8       82.33       85.73      5.71 o 
  -3  -5   8       14.58       15.07      1.54 o 
  -2  -5   8      175.77      186.66      2.16 o 
  -1  -5   8      128.83      149.75      2.93 o 
   0  -5   8      394.58      393.61      4.90 o 
   1  -5   8      219.57      198.74      3.41 o 
   2  -5   8       39.27       42.79      1.74 o 
   3  -5   8      103.85      103.27      2.55 o 
   4  -5   8       23.69       26.58      1.62 o 
  -7  -4   8       26.81       27.50      1.53 o 
  -6  -4   8      872.20      769.92      7.10 o 
  -5  -4   8      208.82      189.96      3.03 o 
  -4  -4   8       21.55       24.27      0.89 o 
  -3  -4   8      141.83      144.35      4.52 o 
  -2  -4   8      160.91      173.80      3.01 o 
  -1  -4   8      903.61      907.04      7.88 o 
   0  -4   8      137.02      137.56      2.68 o 
   1  -4   8       16.32       18.72      1.23 o 
   2  -4   8      104.41      112.44      2.54 o 
   3  -4   8       41.76       50.37      1.87 o 
  -7  -3   8      320.49      283.08      4.01 o 
  -6  -3   8      159.66      148.08      2.76 o 
  -5  -3   8      161.11      154.55      2.68 o 
  -4  -3   8       41.88       40.61      1.80 o 
  -3  -3   8       21.18       24.82      1.19 o 
  -2  -3   8      787.15      799.06      6.92 o 
  -1  -3   8        3.91        2.44      0.59 o 
   0  -3   8      132.31      130.56      2.45 o 
   1  -3   8       89.52       84.32      2.06 o 
   2  -3   8       66.59       70.46      1.98 o 
   3  -3   8      226.32      235.00      3.62 o 
  -8  -2   8       30.23       22.75      1.39 o 
  -7  -2   8       15.00       13.00      1.14 o 
  -6  -2   8      218.92      192.68      2.97 o 
  -5  -2   8       22.04       20.80      2.08 o 
  -4  -2   8       32.26       34.27      1.38 o 
  -3  -2   8      499.30      494.73      5.03 o 
  -2  -2   8        3.93        4.02      0.60 o 
  -1  -2   8       14.67       14.36      0.68 o 
   0  -2   8        0.01        0.19      0.33 o 
   1  -2   8       78.60       70.26      2.67 o 
   2  -2   8      297.62      308.10     14.01 o 
   3  -2   8       23.58       24.95      1.48 o 
   4  -2   8       15.99       14.12      1.59 o 
  -8  -1   8       31.96       31.81      1.73 o 
  -7  -1   8      173.08      163.51      3.08 o 
  -6  -1   8       17.11       15.25      1.07 o 
  -5  -1   8       39.11       41.91      1.07 o 
  -4  -1   8      272.39      271.96      2.45 o 
  -3  -1   8      406.72      423.95      3.12 o 
  -2  -1   8      258.13      243.48      9.37 o 
  -1  -1   8       28.50       29.33      0.91 o 
   0  -1   8       99.41       93.19      1.49 o 
   1  -1   8      358.93      349.24      3.10 o 
   2  -1   8      100.03       95.59      2.09 o 
   3  -1   8      176.13      184.75      3.96 o 
   4  -1   8        0.31        1.00      1.02 o 
  -8   0   8      113.79      117.40      2.86 o 
  -7   0   8       22.26       20.42      0.98 o 
  -6   0   8       22.57       23.44      1.29 o 
  -5   0   8      337.00      336.49      2.88 o 
  -4   0   8      563.71      542.75      8.27 o 
  -3   0   8      972.75      950.55      5.47 o 
  -2   0   8        3.22        3.85      0.71 o 
  -1   0   8        0.10        0.89      0.39 o 
   0   0   8      241.71      225.83      2.40 o 
   1   0   8      159.20      158.46      6.41 o 
   2   0   8      348.40      346.35      3.33 o 
   3   0   8       24.63       29.25      1.94 o 
  -8   1   8       75.24       76.35     10.50 o 
  -7   1   8       34.95       34.48      1.65 o 
  -6   1   8      199.30      208.55      2.41 o 
  -5   1   8        9.26       17.21      6.46 o 
  -4   1   8      702.32      695.76     17.30 o 
  -3   1   8      133.14      125.10      5.31 o 
  -2   1   8       45.56       43.58      1.22 o 
  -1   1   8      221.13      203.14      7.02 o 
   0   1   8       74.87       73.47      2.06 o 
   1   1   8      174.57      159.39      2.17 o 
   2   1   8       21.10       23.49      1.27 o 
   3   1   8        2.62        3.77      1.22 o 
  -7   2   8        0.02        0.45      0.66 o 
  -6   2   8        5.60        5.67      1.96 o 
  -5   2   8      373.46      351.89      4.48 o 
  -4   2   8      330.95      327.61      3.30 o 
  -3   2   8       27.71       23.70      0.92 o 
  -2   2   8       17.06       16.63      0.88 o 
  -1   2   8        4.07        2.96      0.52 o 
   0   2   8      259.27      226.49      4.24 o 
   1   2   8       40.05       36.97      3.15 o 
   2   2   8       46.81       49.57      2.40 o 
  -6   3   8      197.96      198.44      6.49 o 
  -5   3   8      121.89      126.42      2.03 o 
  -4   3   8      214.39      216.62      3.61 o 
  -3   3   8       91.04       82.76      2.04 o 
  -2   3   8       18.11       15.97      2.32 o 
  -1   3   8      473.78      451.13      3.94 o 
   0   3   8       47.09       46.12      4.07 o 
   1   3   8       45.44       44.24      1.44 o 
  -6   4   8       27.68       29.12      1.96 o 
  -5   4   8      335.61      334.92      3.54 o 
  -4   4   8       47.50       47.28      1.39 o 
  -3   4   8        5.97        4.97      0.69 o 
  -2   4   8      156.17      153.03      4.19 o 
  -1   4   8       50.55       50.91      2.50 o 
   0   4   8       74.18       68.46      2.30 o 
  -3  -8   9       86.81       88.28      2.42 o 
  -2  -8   9       68.19       71.87      1.77 o 
  -1  -8   9      280.41      327.87      5.45 o 
   0  -8   9       16.01       19.01      1.79 o 
  -5  -7   9       91.17       90.32      2.60 o 
  -4  -7   9       50.31       45.84      1.96 o 
  -3  -7   9       40.44       37.35      1.25 o 
  -2  -7   9      313.44      329.47      5.31 o 
  -1  -7   9        2.93        3.47      1.03 o 
   0  -7   9       53.79       54.58      2.35 o 
   1  -7   9       68.17       67.83      2.54 o 
   2  -7   9       64.88       69.84      2.55 o 
  -6  -6   9      162.60      152.86      3.27 o 
  -5  -6   9        1.95        2.65      0.85 o 
  -4  -6   9       97.95       89.56      2.34 o 
  -3  -6   9      115.77      115.55      4.19 o 
  -2  -6   9        7.10        9.76      1.21 o 
  -1  -6   9       21.76       24.76      1.57 o 
   0  -6   9        5.17        5.57      0.99 o 
   1  -6   9       68.91       74.37      2.47 o 
   2  -6   9      159.46      153.60      3.34 o 
   3  -6   9        9.42        7.03      1.19 o 
  -6  -5   9        0.94        1.55      0.80 o 
  -5  -5   9       28.44       30.31      1.60 o 
  -4  -5   9       75.75       79.93      1.53 o 
  -3  -5   9      264.32      279.77      4.14 o 
  -2  -5   9      271.64      298.58      4.50 o 
  -1  -5   9       10.39       12.44      1.19 o 
   0  -5   9       60.24       63.58      2.17 o 
   1  -5   9      148.04      154.56      3.28 o 
   2  -5   9      102.61      116.68      2.99 o 
   3  -5   9      126.85      141.01      3.22 o 
  -7  -4   9        2.92        3.44      0.93 o 
  -6  -4   9       41.28       39.13      1.63 o 
  -5  -4   9      304.30      276.77      3.78 o 
  -4  -4   9      517.15      541.68      5.80 o 
  -3  -4   9      774.19      787.92      7.41 o 
  -2  -4   9       11.22       12.38      1.13 o 
  -1  -4   9        7.53        6.45      0.87 o 
   0  -4   9      121.87      133.05      2.82 o 
   2  -4   9      274.02      284.53      4.21 o 
   3  -4   9        3.92        5.53      1.00 o 
  -7  -3   9       40.75       36.39      1.71 o 
  -6  -3   9      156.91      149.93      2.84 o 
  -5  -3   9       65.23       63.72      1.91 o 
  -4  -3   9      621.25      691.02      6.72 o 
  -3  -3   9      132.77      130.36      2.58 o 
  -2  -3   9       63.44       62.92      1.89 o 
  -1  -3   9      216.67      212.47      3.43 o 
   0  -3   9      143.59      134.47      2.74 o 
   1  -3   9      171.81      169.60      3.11 o 
   2  -3   9        4.73        4.86      0.93 o 
   3  -3   9       36.93       43.29      1.85 o 
  -7  -2   9        7.29        6.58      0.86 o 
  -5  -2   9      302.23      311.46      4.12 o 
  -4  -2   9      238.17      252.83      3.71 o 
  -3  -2   9       79.90       84.85      2.21 o 
  -2  -2   9       27.06       28.55      1.39 o 
  -1  -2   9        7.91        7.91      0.93 o 
   0  -2   9      257.19      243.15      3.71 o 
   1  -2   9       19.86       16.90      1.22 o 
   2  -2   9       67.87       69.13      2.11 o 
  -5  -1   9       77.05       77.64      2.13 o 
  -4  -1   9      491.24      505.43      5.53 o 
  -3  -1   9       54.33       55.30      1.40 o 
  -2  -1   9       85.34       79.99      3.63 o 
  -1  -1   9      349.02      329.10     10.77 o 
   0  -1   9       56.30       50.51      1.83 o 
   1  -1   9       73.33       69.67      2.39 o 
   2  -1   9       12.35       10.58      0.85 o 
   3  -1   9       27.39       24.68      1.93 o 
  -6   0   9       54.26       54.75      1.93 o 
  -5   0   9      591.48      562.04     13.71 o 
  -4   0   9       24.80       23.58      1.14 o 
  -3   0   9       37.02       38.26      1.08 o 
  -2   0   9      124.35      120.84      4.56 o 
  -1   0   9      161.47      156.31      3.03 o 
   0   0   9      215.15      205.86      2.48 o 
   1   0   9        0.55        0.53      0.53 o 
   2   0   9       25.34       26.19      2.58 o 
  -7   1   9       43.67       33.02      1.52 o 
  -6   1   9      153.69      148.07      2.16 o 
  -5   1   9        1.12        1.88      0.54 o 
  -4   1   9       24.49       24.11      1.91 o 
  -3   1   9       59.71       57.81      1.30 o 
  -2   1   9      121.66      106.01      2.49 o 
  -1   1   9      283.35      253.66      6.73 o 
   0   1   9       50.79       50.39      4.09 o 
   1   1   9        0.43        0.34      0.61 o 
   2   1   9       36.20       36.55      2.19 o 
  -6   2   9        2.64        3.15      1.84 o 
  -5   2   9       40.23       32.92      1.16 o 
  -4   2   9       31.63       30.22      1.14 o 
  -3   2   9       44.76       39.04      3.94 o 
  -2   2   9      302.44      268.81      2.90 o 
  -1   2   9        5.83        5.43      0.72 o 
   0   2   9       14.92       14.32      1.73 o 
   1   2   9       28.49       28.34      1.25 o 
  -5   3   9        5.22        6.22      0.79 o 
  -4   3   9       75.99       76.72      1.70 o 
  -3   3   9      227.81      222.15      7.43 o 
  -2   3   9      171.44      167.61      5.57 o 
  -1   3   9       64.44       58.38      3.31 o 
   0   3   9        2.30        2.44      0.97 o 
  -3  -7  10      100.69      110.36      3.23 o 
  -2  -7  10       25.99       28.90      1.89 o 
  -1  -7  10      182.29      178.94      4.04 o 
  -3  -6  10       44.71       54.94      2.17 o 
  -2  -6  10       44.03       45.11      2.05 o 
  -1  -6  10        1.47        3.52      1.01 o 
   0  -6  10      112.01      108.73      3.01 o 
   1  -6  10       28.39       30.64      1.90 o 
  -4  -5  10      231.40      248.41      4.14 o 
  -3  -5  10        4.40        5.76      0.95 o 
  -2  -5  10       44.39       46.29      1.93 o 
  -1  -5  10      120.14      120.23      2.97 o 
   0  -5  10       75.30       79.52      2.45 o 
   1  -5  10       22.59       22.32      1.56 o 
   2  -5  10        0.76        0.70      0.82 o 
  -4  -4  10        8.74       11.31      1.22 o 
  -3  -4  10        4.89        5.20      0.93 o 
  -2  -4  10      171.98      179.48      3.42 o 
  -1  -4  10      192.30      194.90      3.67 o 
   0  -4  10      136.30      144.88      3.19 o 
   1  -4  10        6.23        9.52      1.21 o 
   2  -4  10        2.98        3.58      0.94 o 
  -5  -3  10        0.95       -0.14      0.75 o 
  -4  -3  10       48.23       51.65      1.99 o 
  -3  -3  10      227.17      249.93      4.03 o 
  -2  -3  10      128.50      135.85      2.96 o 
  -1  -3  10      195.55      191.71      3.43 o 
   0  -3  10       29.03       28.37      1.55 o 
   1  -3  10        4.12        3.55      0.84 o 
   2  -3  10       80.99       84.67      2.55 o 
  -5  -2  10       65.82       73.06      2.28 o 
  -4  -2  10       67.23       76.96      2.35 o 
  -3  -2  10       88.06       88.06      2.37 o 
  -2  -2  10      219.33      214.07      3.61 o 
  -1  -2  10       28.90       30.89      1.61 o 
   0  -2  10        6.40        6.89      1.04 o 
   1  -2  10       75.36       77.44      2.39 o 
   2  -2  10       40.01       41.82      1.91 o 
  -5  -1  10       22.45       25.15      1.16 o 
  -4  -1  10      134.89      147.96      3.14 o 
  -3  -1  10      183.38      179.71      3.34 o 
  -2  -1  10      287.16      278.42      4.21 o 
  -1  -1  10      117.78      117.12      2.76 o 
   0  -1  10       30.52       34.55      1.71 o 
   1  -1  10       33.49       37.31      1.77 o 
  -5   0  10        7.54        8.53      1.17 o 
  -4   0  10      173.01      167.27      2.20 o 
  -3   0  10      311.48      301.85      5.13 o 
  -2   0  10      333.42      319.97     14.58 o 
  -1   0  10       18.24       16.77      0.99 o 
   0   0  10       15.18       17.62      1.10 o 
   1   0  10       71.97       80.97      2.69 o 
  -6   1  10       24.15       22.95      1.12 o 
  -5   1  10      176.17      168.88      2.36 o 
  -4   1  10       50.49       47.19      1.35 o 
  -3   1  10      130.45      126.00      2.01 o 
  -2   1  10        1.47        2.33      0.63 o 
  -1   1  10        7.70        8.37      0.82 o 
   0   1  10       67.81       64.74      5.58 o 
  -4   2  10       73.84       66.91      2.30 o 
  -3   2  10       46.26       41.32      2.41 o 
  -2   2  10       23.26       21.55      1.64 o 
  -3  -6  11       57.06       61.71      2.42 o 
  -4  -5  11       52.28       54.22      2.18 o 
  -3  -5  11      154.89      162.27      3.60 o 
  -2  -5  11      163.46      169.90      3.70 o 
  -1  -5  11       62.63       68.93      2.51 o 
  -4  -4  11      266.39      315.36      4.98 o 
  -3  -4  11      260.20      272.01      4.57 o 
  -2  -4  11      186.86      184.33      3.67 o 
  -1  -4  11        3.92        4.06      1.06 o 
  -5  -3  11      251.29      279.05      4.57 o 
  -4  -3  11       39.50       42.73      2.11 o 
  -3  -3  11       74.36       87.17      2.64 o 
  -2  -3  11       27.39       32.09      1.79 o 
  -1  -3  11        4.61        6.38      1.21 o 
  -5  -2  11        4.14        1.96      1.05 o 
  -4  -2  11       78.83       84.81      2.65 o 
  -3  -2  11       63.09       67.57      2.43 o 
  -2  -2  11        8.29        9.38      1.24 o 
  -1  -2  11      133.42      121.03      3.01 o 
  -5  -1  11      169.14      152.95      3.29 o 
  -4  -1  11       24.94       24.31      1.74 o 
  -3  -1  11       25.97       29.06      1.79 o 
  -2  -1  11       12.00       13.75      1.38 o 
                                                 
